# Supplementary material for: Site-specific ERα phosphorylation determines sex-dependent metabolic, reproductive, and body-compositional phenotypes in mice
Source: iScience. 2025 Nov 19;28(12):114112. doi: 10.1016/j.isci.2025.114112 (PMC12719750; doi:10.1016/j.isci.2025.114112)
Supplement: Table S1. Complete two-way ANOVA and Tukey post hoc results of Figure 4 [file mmc2.xlsx]

## Sheet: Sheet1
Table Analyzed	Uterus Weight
Two-way ANOVA	Ordinary
Alpha	0.05
Source of Variation	% of total variation	P value	P value summary	Significant?
Interaction	4.814	<0.0001	****	Yes
Treatment	86.18	<0.0001	****	Yes
Genotype	6.234	<0.0001	****	Yes
ANOVA table	SS (Type III)	DF	MS	F (DFn, DFd)	P value
Interaction	1514	2	757.2	F (2, 28) = 22.30	P<0.0001
Row Factor	27110	1	27110	F (1, 28) = 798.6	P<0.0001
Column Factor	1961	2	980.5	F (2, 28) = 28.88	P<0.0001
Residual	950.5	28	33.95
Tukey's multiple comparisons test	Predicted (LS) mean diff.	95.00% CI of diff.	Below threshold?	Summary	Adjusted P Value
VC
WT vs. S171A	-1.873	-10.60 to 6.856	No	ns	0.8569
WT vs. S216A	1.383	-6.940 to 9.707	No	ns	0.9113
S171A vs. S216A	3.257	-5.473 to 11.99	No	ns	0.6305
E2
WT vs. S171A	6.127	-2.603 to 14.86	No	ns	0.2096
WT vs. S216A	32.13	23.81 to 40.46	Yes	****	<0.0001
S171A vs. S216A	26.01	17.28 to 34.74	Yes	****	<0.0001
WT
VC vs. E2	-69.6	-76.49 to -62.71	Yes	****	<0.0001
S171A
VC vs. E2	-61.6	-69.15 to -54.05	Yes	****	<0.0001
S216A
VC vs. E2	-38.85	-45.74 to -31.96	Yes	****	<0.0001
Table Analyzed	Uterus Length
Two-way ANOVA	Ordinary
Alpha	0.05
Source of Variation	% of total variation	P value	P value summary	Significant?
Interaction	8.481	0.0033	**	Yes
Treatment	71.15	<0.0001	****	Yes
Genotype	5.906	0.015	*	Yes
ANOVA table	SS (Type III)	DF	MS	F (DFn, DFd)	P value
Interaction	16.88	2	8.438	F (2, 28) = 7.037	P=0.0033
Row Factor	141.6	1	141.6	F (1, 28) = 118.1	P<0.0001
Column Factor	11.75	2	5.876	F (2, 28) = 4.901	P=0.0150
Residual	33.58	28	1.199
Tukey's multiple comparisons test	Predicted (LS) mean diff.	95.00% CI of diff.	Below threshold?	Summary	Adjusted P Value
VC
WT vs. S171A	-0.5648	-2.206 to 1.076	No	ns	0.6745
WT vs. S216A	0.1077	-1.457 to 1.672	No	ns	0.9841
S171A vs. S216A	0.6725	-0.9682 to 2.313	No	ns	0.5743
E2
WT vs. S171A	2.796	1.156 to 4.437	Yes	***	0.0007
WT vs. S216A	2.506	0.9412 to 4.070	Yes	**	0.0013
S171A vs. S216A	-0.2909	-1.932 to 1.350	No	ns	0.8997
WT
VC vs. E2	2.177	0.8815 to 3.472	Yes	**	0.0018
S171A
VC vs. E2	5.538	4.119 to 6.956	Yes	****	<0.0001
S216A
VC vs. E2	4.574	3.279 to 5.869	Yes	****	<0.0001
Table Analyzed	% abdominal fat
Two-way ANOVA	Ordinary
Alpha	0.05
Source of Variation	% of total variation	P value	P value summary	Significant?
Interaction	12.43	0.1058	ns	No
Treatment	1.056	0.5252	ns	No
Genotype	14.77	0.072	ns	No
ANOVA table	SS (Type III)	DF	MS	F (DFn, DFd)	P value
Interaction	55294	2	27647	F (2, 28) = 2.436	P=0.1058
Row Factor	4698	1	4698	F (1, 28) = 0.4139	P=0.5252
Column Factor	65724	2	32862	F (2, 28) = 2.895	P=0.0720
Residual	317793	28	11350
Tukey's multiple comparisons test	Predicted (LS) mean diff.	95.00% CI of diff.	Below threshold?	Summary	Adjusted P Value
VC
WT vs. S171A	-86.43	-246.0 to 73.19	No	ns	0.3857
WT vs. S216A	-179.3	-331.5 to -27.14	Yes	*	0.0184
S171A vs. S216A	-92.91	-252.5 to 66.71	No	ns	0.3346
E2
WT vs. S171A	-88.37	-248.0 to 71.25	No	ns	0.3699
WT vs. S216A	-11.45	-163.6 to 140.7	No	ns	0.9811
S171A vs. S216A	76.92	-82.70 to 236.5	No	ns	0.4674
WT
VC vs. E2	-31.72	-157.7 to 94.28	No	ns	0.6101
S171A
VC vs. E2	-33.66	-171.7 to 104.4	No	ns	0.6213
S216A
VC vs. E2	136.2	10.17 to 262.2	Yes	*	0.0352
Table Analyzed	PGR % positive
Two-way ANOVA	Ordinary
Alpha	0.05
Source of Variation	% of total variation	P value	P value summary	Significant?
Interaction	6.366	0.0012	**	Yes
Treatment	79.51	<0.0001	****	Yes
Genotype	0.3171	0.6529	ns	No
ANOVA table	SS (Type III)	DF	MS	F (DFn, DFd)	P value
Interaction	2261	2	1130	F (2, 27) = 8.694	P=0.0012
Treatment	28242	1	28242	F (1, 27) = 217.2	P<0.0001
Genotype	112.6	2	56.31	F (2, 27) = 0.4331	P=0.6529
Residual	3511	27	130
Tukey's multiple comparisons test	Predicted (LS) mean diff.	95.00% CI of diff.	Below threshold?	Summary	Adjusted P Value
VC
WT vs. S171A	-16.53	-33.65 to 0.5907	No	ns	0.06
WT vs. S216A	-1.618	-18.74 to 15.50	No	ns	0.9702
S171A vs. S216A	14.91	-2.970 to 32.79	No	ns	0.1157
E2
WT vs. S171A	17.28	0.1616 to 34.40	Yes	*	0.0475
WT vs. S216A	-5.873	-22.20 to 10.45	No	ns	0.6498
S171A vs. S216A	-23.15	-40.27 to -6.035	Yes	**	0.0065
WT
VC vs. E2	-68.6	-82.11 to -55.10	Yes	****	<0.0001
S171A
VC vs. E2	-34.79	-49.59 to -20.00	Yes	****	<0.0001
S216A
VC vs. E2	-72.86	-87.03 to -58.69	Yes	****	<0.0001
Table Analyzed	PGR H score
Two-way ANOVA	Ordinary
Alpha	0.05
Source of Variation	% of total variation	P value	P value summary	Significant?
Interaction	7.238	0.0015	**	Yes
Treatment	75.63	<0.0001	****	Yes
Genotype	1.077	0.3031	ns	No
ANOVA table	SS (Type III)	DF	MS	F (DFn, DFd)	P value
Interaction	5225	2	2612	F (2, 27) = 8.389	P=0.0015
Treatment	54592	1	54592	F (1, 27) = 175.3	P<0.0001
Genotype	777.2	2	388.6	F (2, 27) = 1.248	P=0.3031
Residual	8408	27	311.4
Tukey's multiple comparisons test	Predicted (LS) mean diff.	95.00% CI of diff.	Below threshold?	Summary	Adjusted P Value
VC
WT vs. S171A	-19.76	-46.25 to 6.737	No	ns	0.1732
WT vs. S216A	-4.685	-31.18 to 21.81	No	ns	0.8999
S171A vs. S216A	15.07	-12.60 to 42.75	No	ns	0.3805
E2
WT vs. S171A	35.51	9.016 to 62.00	Yes	**	0.007
WT vs. S216A	-3.67	-28.93 to 21.59	No	ns	0.9311
S171A vs. S216A	-39.18	-65.67 to -12.69	Yes	**	0.003
WT
VC vs. E2	-100.4	-121.3 to -79.54	Yes	****	<0.0001
S171A
VC vs. E2	-45.18	-68.08 to -22.28	Yes	***	0.0004
S216A
VC vs. E2	-99.43	-121.4 to -77.51	Yes	****	<0.0001
Table Analyzed	Ki 67 % positive
Two-way ANOVA	Ordinary
Alpha	0.05
Source of Variation	% of total variation	P value	P value summary	Significant?
Interaction	6.256	0.0248	*	Yes
Treatment	68	<0.0001	****	Yes
Genotype	3.789	0.0948	ns	No
ANOVA table	SS (Type III)	DF	MS	F (DFn, DFd)	P value
Interaction	69.17	2	34.59	F (2, 27) = 4.251	P=0.0248
Row Factor	751.8	1	751.8	F (1, 27) = 92.40	P<0.0001
Column Factor	41.9	2	20.95	F (2, 27) = 2.575	P=0.0948
Residual	219.7	27	8.137
Tukey's multiple comparisons test	Predicted (LS) mean diff.	95.00% CI of diff.	Below threshold?	Summary	Adjusted P Value
VC
WT vs. S171A	-0.9651	-5.248 to 3.317	No	ns	0.8429
WT vs. S216A	-0.5899	-4.873 to 3.693	No	ns	0.9379
S171A vs. S216A	0.3752	-4.098 to 4.848	No	ns	0.9765
E2
WT vs. S171A	4.356	0.07295 to 8.638	Yes	*	0.0456
WT vs. S216A	5.923	1.840 to 10.01	Yes	**	0.0035
S171A vs. S216A	1.568	-2.715 to 5.850	No	ns	0.6402
WT
VC vs. E2	-13.53	-16.91 to -10.15	Yes	****	<0.0001
S171A
VC vs. E2	-8.21	-11.91 to -4.508	Yes	***	0.0001
S216A
VC vs. E2	-7.017	-10.56 to -3.473	Yes	***	0.0004
