# Supplementary material for: Site-specific ERα phosphorylation determines sex-dependent metabolic, reproductive, and body-compositional phenotypes in mice
Source: iScience. 2025 Nov 19;28(12):114112. doi: 10.1016/j.isci.2025.114112 (PMC12719750; doi:10.1016/j.isci.2025.114112)
Supplement: Table S2. Plasma metabolites levels [file mmc3.xlsx]

## Sheet: Sheet1
		WT FEMALE						S171A FEMALE						S216A FEMALE						WT MALE						S171A MALE						S216A MALE								pvalues
Name	Pathway	WT7	WT8	WT9	WT10	WT11	WT12	S171A_7	S171A_8	S171A_9	S171A_10	S171A_11	S171A_12	S216A_7	S216A_8	S216A_9	S216A_10	S216A_11	S216A_12	WT1	WT2	WT3	WT4	WT5	WT6	S171A_1	S171A_2	S171A_3	S171A_4	S171A_5	S171A_6	S216A_1	S216A_2	S216A_3	S216A_4	S216A_5	S216A_6			WT F vs WT M	S171A F VS S171A M	S216A F VS S216A M		WT F VS S171A F	WT F VS S216A F	S171A F VS S216A F		WT M VS S171A M	WT M VS S216A M
Lactate	Glycolysis	0.767505	0.998039	0.979112	0.828275	0.924689	1.50238	1.06899	0.853837	0.842813	0.450933	0.474032	1.15738	0.200228	0.547192	0.221622	0.710862	0.755246	0.763579		0.883822	0.824179	0.903373	0.887012	0.959852	1.0661	1.24139	2.31636	1.27026	0.905598	1.2852	0.883647	0.772768	0.549851	0.672971	0.714071	0.523865		Lactate	0.194402	0.0225538	0.116079		0.129844	0.00570558	0.0589694		0.0367584	0.00550107
Glycerol 3-phosphate	Glycolysis	0.361413	0.981966	1.37116	0.716572	0.265228	2.30366	1.11912	0.534514	1.65538	1.09167	0.120989	0.928576	0.0243913	0.30063		0.507103	0.474438			0.857788	1.08797	1.42805	1.00597	1.37362	1.54652	0.111502		1.0749	1.47547	1.552	0.69402	0.71953	0.749429	0.0229993	0.861224	0.871048		Glycerol 3-phosphate	0.340833	0.248322	0.056956		0.406423	0.0637706	0.0371202		0.498172	0.00931294
Glucose/Galactose	Glycolysis/Galactose	1.03264	1.0452	1.20317	0.344114	1.2824	1.09248	0.848269	1.13068	1.06269	1.21651	0.671341	1.09433	0.121151	0.763533	0.106273	0.989459	0.91354	0.701021		0.995166	0.910634	1.52245	1.08079	0.968768	1.20147	1.30608	2.07478	1.34945	1.53809	1.36037	1.06501	0.933925	0.968772	0.77313	1.04479	0.638226		Glucose/Galactose	0.305317	0.00608292	0.0543451		0.490362	0.0426839	0.0239309		0.0291413	0.0793424
Glucose-6-phosphate/Fructose 6-phosphate	Glycolysis/PPP	1.00885	0.784121	1.02981	0.710117	0.865822	1.60128	0.921377	0.780853	1.18583	0.838705	0.370647	0.871258	0.0404968	0.832119	0.039299	1.10075	0.636966	0.348702		0.714667	0.893941	1.13098	0.562619	0.571419	1.64358	2.70565	2.8497	0.859474	1.96433	1.51518	0.603303	0.563058	0.587119	0.55191	0.596302	0.437581		Glucose-6-phosphate/Fructose 6-phosphate	0.113693	0.0036637	0.378345		0.16714	0.022986	0.0719273		0.00506497	0.0294391
Ribulose-5-phosphate	PPP	1.08777	0.832262	0.95924	0.689845	0.9024	1.52848	0.870591	0.259227	0.959195	0.58865	0.297625	1.01969	0.0253411	0.259689	0.0158604	1.12627	0.875358	0.544686		0.67386	1.08225	0.59185	0.621145	0.661521	0.694496	0.705128	0.990407	0.596271	0.723921	0.656472	0.362965	0.260574	0.250341	0.343057	0.246845	0.192468		Ribulose-5-phosphate	0.0549429	0.341717	0.158931		0.0472942	0.0195425	0.214012		0.493703	0.000280327
Ribose	PPP	0.361303	0.707532	0.748667	0.598528	0.759761	2.82421	1.12828	0.988016	1.03878	0.510084	0.495485	0.858087	0.0250619	0.469232		0.466993	0.214659	0.0897073		1.38713	0.913758	1.17318	0.451576	0.636837	0.454935	0.6553	1.36485	1.3249	1.05178	0.515739	0.436452	0.469845	0.366877	0.52391	0.76081	0.151095		Ribose	0.422854	0.388517	0.0706703		0.340476	0.0535833	0.00176925		0.470994	0.0147237
Citrate	TCA cycle	0.533518	1.23092	1.25598	0.923867	0.662442	1.39327	1.10744	1.20145	2.40493	0.753224	0.497393	1.16073	0.0958882	0.58917	0.0985734	1.19497	0.682717	0.282558		1.54046	1.70518	2.18147	0.598598	1.29434	1.21509	1.05238	1.01551	1.46851	1.96879	2.34257	0.295787	0.488814	0.559677	0.32472	0.775499	0.426413		Citrate	0.0678202	0.186597	0.474729		0.275295	0.0231641	0.0268644		0.446829	0.00162257
cis-Aconitate	TCA cycle	0.410495	0.982767	1.72944	1.28351	1.28532	0.308473	1.51518	1.24596	1.75874	1.15428	0.296192	1.13342	0.00338418	1.13635	0.00489034	1.18056	1.24061	0.0810706		1.09087	1.31395	1.069	1.32285	0.862494	1.38769	2.41791	2.16425	1.5843	1.63487	1.29153	1.11412	0.91698	1.43828	0.756578	1.0911	0.0951691		cis-Aconitate	0.312591	0.0330945	0.189108		0.278686	0.139898	0.0552892		0.00964073	0.161797
Succinate	TCA cycle	0.252892	0.47297	0.683299	1.09386	1.23458	2.2624	0.380177	1.76605	0.384727	0.359586	0.0919708	0.316995	0.000798083	0.14972		0.139142	0.229603	0.140293		0.403763	0.457316	0.391552	0.972002	0.674171	2.33862	0.973766	0.539087	0.710369	0.329283	0.587344	0.136044	0.271033	0.243385	0.20057	0.298041	0.155089		Succinate	0.123889	0.185226	0.0426978		0.134298	0.0130958	0.0817268		0.179074	0.00342679
Malate	TCA cycle	0.51913	0.698183	0.750544	0.415948	1.28107	2.33513	1.10556	1.10428	1.02007	0.583918	0.325451	1.21298	0.00249535	0.197822	0.00151281	0.407078	0.404592	0.144753		0.902402	1.00047	0.854777	1.18762	1.04711	0.877577	1.90796	1.34489	1.30607	0.41154	1.66615	0.557949	0.844576	0.92879	0.65346	1.19561	0.242357		Malate	0.498203	0.100864	0.00267428		0.374155	0.0118726	0.000777879		0.167723	0.0659189
FGAR	Purine (de novo)	0.395851	0.674566	1.39364	1.11233	1.11895	1.30467	1.32543	1.30017	3.57776	1.5549	0.447835	0.618931		1.82449		0.985156	0.836375	0.284874		1.06503	1.01278	1.94494	0.498604	1.0112	1.10645	3.17708	2.65336	2.46326	3.32942	1.73056	0.595715	0.583302	0.584349	0.438226	1.19735	0.162553		FGAR	0.353058	0.0667783	0.119232		0.176575	0.479113	0.228442		0.00793421	0.0402769
AIR	Purine (de novo)	0.938599	0.913654	1.5455	0.753922	0.789842	1.05848	0.835647	0.777099	0.936425	1.03927	0.290477	0.679229	0.137188	1.06163	0.129522	1.02813	1.12711	0.0320614		0.601298	0.612187	0.695792	0.414497	0.547576	0.743632	0.255297	0.0823065	0.641935	1.0846	0.818181	1.24184	1.11395	0.889564	0.133781	0.96609	0.654094		AIR	0.00626463	0.21107	0.192314		0.0808921	0.0631125	0.245579		0.432966	0.0964656
Cyclic AMP	Purine (de novo)	0.607132	0.756332	1.21602	0.712788	0.909811	1.79792	0.790985	0.857415	0.757744	0.984001	0.394253	0.467335		0.465203		0.662968	0.843936	0.21131		0.416958	0.669386	0.5957	0.881346	0.721467	0.586809	0.755962	1.01654	0.874264	0.561869	1.15485	0.599666	0.74795	0.82469	0.493345	0.497658	0.266778		Cyclic AMP	0.0700938	0.203526	0.432971		0.092113	0.0539408	0.167923		0.108834	0.235876
Guanosine monophosphate (GMP)	Purine breakdown/Base Salvage	1.06022	0.93165	0.765498	0.600404	0.943227	1.699	0.843409	0.710647	1.45108	0.707637	0.170753	0.932117		0.342552		1.3947	1.34996	0.467874		1.10523	1.08746	0.773008	0.550811	0.444747	0.922079	1.14202	2.2712	0.883633	1.14529	0.852166	0.43407	0.354552	0.2802	0.751136	0.341903	0.213115		Guanosine monophosphate (GMP)	0.173856	0.089851	0.037953		0.204249	0.35749	0.392764		0.0828075	0.0129418
ADP	Purine breakdown/Base Salvage	1.72794	1.07366	1.21958	1.32789	0.380268	0.270663	1.47728	0.691646	0.757526	0.0505052	0.529112	0.940182	0.874379	0.129189	0.414342	0.0963748	0.993539	1.9619		1.51966	0.712978	0.936239	1.04653	1.10967	0.862796	0.546347	0.71884	1.02865	1.41624	0.397144	0.100201	0.941838	1.11135	0.39155	0.360237	0.700548		ADP	0.411512	0.36341	0.334518		0.20468	0.252357	0.49559		0.137078	0.0275156
Adenosine 5'-monophosphate (AMP)	Purine breakdown/Base Salvage	0.99236	0.946798	0.865216	0.702108	0.298586	2.19493	0.918647	0.898953	1.56617	0.807998	0.0456161	1.28691	0.0475648	0.218779	0.0380701	1.11529	1.33625	0.0308287		0.817742	1.06513	0.60773	0.647929	0.826727	1.05056	0.0844863	0.0632361	0.87787	0.962727	1.22973	0.726894	0.651487	0.568708	0.0365904	0.27595	0.545398		Adenosine 5'-monophosphate (AMP)	0.251557	0.247402	0.495556		0.408746	0.0820846	0.0936667		0.371023	0.0216482
Adenosine	Purine breakdown/Base Salvage	0.548201	3.28704	0.462676	0.483315	0.547995	0.670776	1.00786	0.320212	2.00687	0.366022	0.16911	3.48084	0.0892049	0.337991	0.0983777	2.08585	2.58135			2.30596	1.21658	0.705357	1.42818	2.68051	0.432018	0.109683	0.194194	1.30218	0.274484	1.22731	0.930272	0.401588	0.558621	0.0200172	0.634993	0.325471		Adenosine	0.148548	0.146727	0.147502		0.377259	0.478666	0.40576		0.0131573	0.00427483
IMP	Purine breakdown/Base Salvage	0.705399	0.432538	0.346701	0.412078	0.583864	3.51942	0.608129	0.50718	0.860151	0.298781	0.0660365	0.484815	0.0104239	0.201234	0.0156462	2.10839	0.176876	0.0486527		0.415545	0.348179	0.551023	0.257306	0.390523	2.79791	1.65069	2.69984	0.490347	2.20857	1.29813	0.519681	0.354671	0.494652	0.313866	0.15786	0.155526		IMP	0.15385	0.00219553	0.394939		0.165792	0.184436	0.452003		0.00272263	0.245237
Hypoxanthine	Purine breakdown/Base Salvage	0.760452	1.16695		0.503837	0.592259	1.9765		0.297255	0.572957	0.763206		1.10599		0.213044		1.20033	0.86534			0.697679	0.540269	0.458053			0.253167			0.444947		0.32198	0.613831							Hypoxanthine	0.138038	0.0778234			0.192364	0.292559	0.410949		0.0332005
Xanthine	Purine breakdown/Base Salvage	0.50795	0.535682	0.293703	1.09122	0.377993	3.19346	0.217451	1.66433	0.326519	0.344903		0.577144		0.0762425			0.378142			0.41522		0.48463	0.835972	0.57363	1.41779			0.56123	0.173447	2.0985			0.0890275		0.105118	0.462166		Xanthine	0.240258	0.198872	0.483996		0.25895	0.19402	0.209139		0.157058	0.0306723
Urate	Purine breakdown/Base Salvage	0.576197	0.66564	0.741727	1.54109	0.398514	2.07684	0.801943	2.03194	0.777777	0.635268	0.06761	0.748326	0.017389	0.123367	0.0168291	0.228611	0.682663	0.0186968		0.806401	0.722021	0.671645	1.16451	1.06194	1.50322	0.0844807	0.0221852	1.29089	0.491502	1.32428	0.333091	0.328094	0.407041	0.0103571	0.263872	0.396631		Urate	0.360007	0.440891	0.196672		0.343379	0.00891386	0.0207573		0.379353	0.00020765
Orotate	Pyrimidine (de novo)	0.361705	0.443961	0.715553	0.555459	0.781315	3.14201	0.841716	0.905338	0.70718	0.593147	0.190889	0.581182		0.362229		0.52736	0.354372	0.129952		1.31846	1.7664	1.41631	1.34219	1.47237	1.58603	2.22879	2.32888	2.17582	1.30136	1.1468	0.791368	1.39455	1.2427	1.22402	1.31797	0.18685		Orotate	0.182022	0.000293611	0.0117024		0.216815	0.131543	0.0388093		0.103281	0.0395906
PRPP	Purine (de novo)/Pyrimidine (de novo)	0.688425	1.02631	1.26818	0.544717	0.709334	1.76303	0.866418	1.30661	2.24454	1.29446	0.512496	0.996363		0.562603		0.486863	0.675046			0.91895	1.36829	1.7098	1.0736	1.6731	2.19479	1.50552	1.06775	1.45187	1.7071	1.44056	0.31901	0.567516	0.692334	1.70082	0.884579	0.362116		PRPP	0.0986372	0.118751	0.288021		0.259506	0.0832543	0.0595177		0.180048	0.0276643
dUMP	Pyrimidine (de novo)	2.26377	0.475586	1.16929	0.8055	0.628705	0.657151	0.683075	0.742815	0.827965	0.779538	0.173592	0.592158		0.313948		0.528476	1.06758			0.458562	0.0618146	0.987205	0.601038	0.483041	0.671457	0.277916		1.60962	1.2236	1.12068	0.509329	0.34523	0.481198		0.25207	0.760791		dUMP	0.0877657	0.0863266	0.218122		0.11547	0.208987	0.49347		0.0651261	0.392107
CDP	Pyrimidine (de novo)	1.01643	1.08653	0.602297	0.927099	1.24039	1.12725	0.787641	0.758855	0.589723	0.74018	0.430207	1.43309		0.36865		1.3127	0.483274	0.310049		1.19387	0.83083	1.12466	1.21624	1.31683	0.821211	0.959257	2.07416	1.2064	1.3566	1.28365	0.996749	0.966921	1.33579	0.814335	0.230061	0.428401		CDP	0.150859	0.0272488	0.270753		0.117888	0.0583683	0.260016		0.251548	0.0586834
CMP	Pyrimidine (de novo)	0.827504	0.366703	1.5042	0.623248	0.87948	1.79886	1.21577	0.773343	0.719377	0.4077	0.320343	0.952101		1.77781		1.88732	0.833345	0.795855		0.491032	1.73491	0.731811	0.712428		1.79537	2.93881	2.92998	0.63633	2.53263	0.669051	0.873337	0.566309	0.582996	0.43273	0.582991	0.430653		CMP	0.41084	0.0131631	0.00833603		0.16359	0.199036	0.0372536		0.0631746	0.0930185
Cytidine	Pyrimidine breakdown/Base Salvage	0.631575	0.935079	1.30255	1.48786	0.347967	1.29497	0.68874	1.40851	0.828995	0.854717	0.0762294	0.966801	0.0227413	0.149742		0.595311	0.91254			0.946588	1.18566	1.1602	1.75902	1.63636	1.11787	0.0756491		1.87042	0.838403	1.87984	0.567772	0.605459	0.711148	0.0165282	0.605277	0.669424		Cytidine	0.0995577	0.178749	0.307165		0.228188	0.0353021	0.0994293		0.320004	0.00077856
Deoxycytidine	Pyrimidine breakdown/Base Salvage	1.35667	0.871147	1.77454	0.868209	0.462083	0.667352	1.24284	0.928067	1.36896	1.28501		0.931889				1.53923	0.540841			1.51575	1.25837	0.519576	1.70017	0.436478	0.670197			1.93665	1.75857	2.21694	2.05419	1.38211	2.19213		1.45721			Deoxycytidine	0.396646	0.0805184	0.083704		0.266107	0.464377	0.365558		0.110961	0.0433283
Uridine 5'-monophosphate (UMP)	Pyrimidine (de novo)	0.996808	0.837092	0.832542	0.560712	0.935402	1.83744	0.866162	0.698266	1.36486	0.682804	0.19005	1.14505		0.413682		1.52733	1.30362	0.386018		1.26037	1.4277	1.02366	0.781792	0.59783	1.27986	1.70664	3.43517	1.24516	1.59532	1.15282	0.570991	0.47151	0.350112	0.911807	0.420629	0.270157		Uridine 5'-monophosphate (UMP)	0.470475	0.0205067	0.0785256		0.244382	0.391298	0.398921		0.0575753	0.00701829
Uridine	Pyrimidine breakdown/Base Salvage	0.381848	0.70035	0.843309	1.33455	0.286974	2.45297	0.472009	1.63317	0.511592	0.53288	0.0367291	0.541972		0.10452		0.305958	0.623473			0.460013	0.360099	0.479292	0.684035	0.74897	1.00233	0.0564225		1.27233	0.445549	1.0515	0.351324	0.357461	0.424899		0.297802	0.355703		Uridine	0.12486	0.328241	0.457004		0.179248	0.111553	0.216579		0.189388	0.0186094
Uracil	Pyrimidine breakdown/Base Salvage	0.386786	0.71881	1.21792	1.32959	0.339799	2.00709	0.747971	1.45354	0.69839	0.934802	0.0841641	1.56218	0.0339933	0.172417	0.0523404	0.326507	0.669681	0.0605827		0.675215	0.757034	0.64685	1.83073	1.22615	1.28269	0.10138	0.0566641	1.34783	0.467308	1.28143	0.328493	0.374164	0.405502	0.0318116	0.515601	0.461863		Uracil	0.470281	0.324676	0.150171		0.403094	0.00971612	0.00860252		0.226557	0.00650938
Dihydrouracil	Pyrimidine breakdown/Base Salvage	0.672811	0.681708	0.742307	0.798864	0.223	2.88131	0.646753	0.923026	0.706281	0.430987	0.166444	2.21453	0.0890569	0.218984	0.114485	0.431268	0.434571	0.116353		1.1807	1.44084	1.36225	1.42202	1.4247	0.368498	0.114315	0.117628	0.928646	0.878212	1.06851	0.368043	0.406537	0.729387	0.0573008	0.556828	0.534268		Dihydrouracil	0.207479	0.224747	0.0486191		0.379993	0.039303	0.0339766		0.00166279	8.38241e-06
3-Ureidopropionate	Pyrimidine breakdown/Base Salvage	0.591159	0.669883	0.499335	0.687123	0.142177	3.41032	0.546053	0.971275	0.408471	0.277339	0.0516439	0.77512	0.0121157	0.134634	0.0165305	0.285211	0.271816	0.00878327		1.08361	0.523828	1.34605	0.587729	0.455602	0.298369	0.0315386	0.0241023	0.608189	0.702061	0.83479	0.26892	0.248776	0.579863	0.0139538	0.295445	0.43763		3-Ureidopropionate	0.364959	0.331722	0.0386743		0.176216	0.0521737	0.0128591		0.0605524	0.0117398
β-Alanine	Pyrimidine breakdown/Base Salvage	1.15607	1.28037	1.00671	0.739211	0.603468	1.21417	1.08563	0.940191	0.969101	0.907942	0.542765	2.25976	0.210351	0.608751	0.181252	0.926542	0.774042	0.19247		1.4	1.24405	1.38429	1.01484	1.83723	0.744598	0.170665	0.18296	1.19054	1.44539	1.14616	0.759494	0.940475	0.822473	0.141444	0.907351	0.932741		β-Alanine	0.0289256	0.186845	0.0877881		0.333405	0.00720832	0.0219648		0.0346614	0.00394714
Thymidine	Pyrimidine breakdown/Base Salvage	1.2203	0.826861	1.03966	1.32572	1.02312	0.564337	0.521696	0.645545	0.464232	0.504904	0.281372	0.738866	0.0390907	0.798834	0.0389356	2.09897	1.33239	0.445385		0.509373	0.789504	1.29397	1.3281	0.809183	0.336114	0.784206	1.17043	0.953328	0.71306	1.03562	1.52511	1.49054	2.35515	1.44959	1.37197	0.643353		Thymidine	0.390873	0.0242399	0.0587844		0.00215881	0.281851	0.22304		0.286814	0.0484051
Thymine	Pyrimidine breakdown/Base Salvage	1.38273	1.08543	1.18099	1.2008	0.261125	0.888922	0.667462	0.659723	0.674565	0.470582	0.131253	1.0178	0.153056	0.399725	0.0884072	2.19769	1.8696	0.0363799		0.684392	0.860582	1.46652	1.2739	1.07506	0.377629	0.218541	0.102986	0.953157	0.874412	1.12493	1.74202	1.60343	2.36642	0.163638	1.44808	0.837496		Thymine	0.374739	0.490719	0.143597		0.0383059	0.318604	0.33109		0.0378215	0.226825
Dihydrothymine	Pyrimidine breakdown/Base Salvage	0.682955	0.745988	1.11112	0.625671	0.127591	2.70668	0.958154	0.910804	0.864805	0.776572	0.0566182	0.959612	0.0872811	0.223528	0.0826185	0.690977	0.702458	0.0929886		0.856148	0.776655	0.824348	0.499547	0.743439	0.481276	0.0615195	0.0768766	0.659399	0.610678	0.514876	0.446146	0.632332	0.426788	0.0595548	0.7905	0.225131		Dihydrothymine	0.269575	0.0380033	0.246172		0.27229	0.0523977	0.0205361		0.0152806	0.0219606
N-Acetylaspartate	Aspartate and glutamate	0.38509	0.439095	0.641409	0.534759	0.655498	3.34415	0.729614	0.654088	0.555183	0.439894	0.237671	0.511013	0.079248	0.346233	0.0709026	0.417331	0.436409	0.207676		0.445596	0.493174	0.474144	0.444361	0.394543	0.491225	0.575073	0.655039	0.482988	0.487646	0.597399	0.355079	0.335922	0.603629	0.267462	0.314132	0.279671		N-Acetylaspartate	0.159373	0.365623	0.131319		0.169177	0.0752998	0.0113576		0.0114098	0.0755412
Carbamoyl-aspartate	Aspartate and glutamate				0.422479	0.382684	2.19484	0.708964	0.439069	0.366342	0.311356	0.266767					0.326463					0.405969	0.287433	0.214352			0.660585	0.456764	0.404748					0.308738	0.427924	0.380348			Carbamoyl-aspartate	0.154903	0.241232			0.121268				0.0498994	0.174127
Glutamine	Aspartate and glutamate	0.953154	0.895929	1.21208	0.8112	0.922568	1.20507	0.733139	1.03172	0.642863	0.836585	0.634276	1.30125	0.378189	0.909028	0.321404	0.901279	0.858015	0.333722		1.07062	0.797203	1.01607	0.804656	1.06636	0.970996	0.300363	0.223727	0.954504	0.928081	0.997493	1.16779	0.834194	0.732507	0.215068	0.83417	0.686262		Glutamine	0.308006	0.239635	0.241616		0.152745	0.0105919	0.0796882		0.116299	0.102155
Succinic semialdehyde	Aspartate and glutamate	1.20118	0.901997	1.00029	1.10534	0.866591	0.924602	1.05503	1.19048	0.796606	1.18783	0.469735	1.17825	0.19286	0.69099	0.172102	1.02694	1.00192	0.459989		0.776021	1.16052	1.23787	1.41294	0.781356	1.44073	1.39651	1.48634	0.947101	1.89467	1.21349	0.991906	0.899564	0.631771	0.661521	1.12247	0.422148		Succinic semialdehyde	0.290745	0.0193031	0.159167		0.439614	0.0157644	0.0373644		0.0553741	0.058276
N-Acetylornithine	Urea cycle	0.831368	1.02846	1.41056	0.741338	0.284661	1.70361	1.50267	1.21642	1.27058	1.11557	0.255481	1.29992	0.0640158	0.46449	0.0624656	1.15233	0.624377	0.0244244		1.46953	1.11354	1.38875	0.75808	0.986871	0.768888	0.0545819	0.0344401	0.833307	1.04217	1.01259	0.641793	0.61801	0.70122	0.0339155	0.725256	0.420753		N-Acetylornithine	0.294767	0.0453527	0.28353		0.347382	0.0266276	0.00950574		0.0290099	0.00242951
Citrulline	Urea cycle	0.911111	1.02357	0.987675	0.759898	1.09176	1.22599	0.995446	0.901035	1.14167	0.956103	1.02969	1.79853	0.120834	0.957291	0.112556	1.04583	0.584165	0.931265		1.27894	0.992628	1.49606	0.758754	0.778003	0.648709	0.716413	1.46839	1.01676	1.03991	0.763168	0.559058	0.60533	0.707667	0.702351	0.796557	0.526917		Citrulline	0.34536	0.157605	0.447073		0.192553	0.0351069	0.0213182		0.272562	0.00766212
Aspartate	Urea cycle	0.489975	0.830679	1.70539	0.827003	0.717592	1.42936	0.968231	0.881552	1.55106	0.919809	0.985823	0.736819		1.24492		0.682955	0.662382	0.613453		0.807222	0.954432	1.17989	0.611974	1.26764	0.900922	1.96197	2.03674	1.55132	1.84375	1.52579	0.499014	0.655886	0.715546	0.772473	1.00275	0.55843		Aspartate	0.441455	0.00595077	0.259703		0.487339	0.236819	0.149034		0.00638706	0.041277
Fumarate	Urea cycle	0.481268	0.737156	0.652489	0.860279	1.21756	2.05125	0.893113	0.94959	0.79596	0.610135	0.419314	1.0406	0.0110426	0.304476		0.496488	0.369101	0.283264		0.867962	0.849277	0.761193	1.12895	1.03028	0.598502	1.67674	1.21639	1.11979	0.909851	1.42099	0.455678	0.820229	0.884507	0.738262	0.866919	0.333768		Fumarate	0.395207	0.03358	0.00667889		0.206204	0.0134047	0.00187872		0.118583	0.0369582
Arginine	Urea cycle	1.17214	1.13493	0.976125	0.812982	0.601263	1.30256	1.10498	1.33079	1.35441	0.786195	0.555244	1.93934	0.179257	0.354817	0.231341	1.20084	0.983659	0.275878		1.29999	1.35033	1.52579	1.06433	1.31138	0.541626	0.0963362	0.102078	1.27554	1.58	1.23141	0.80495	0.796181	0.865519	0.18749	0.769833	0.747028		Arginine	0.0230669	0.141178	0.231657		0.222711	0.0251839	0.0187411		0.0618532	0.000584152
Ornithine	Urea cycle	0.860526	1.05497	1.00121	0.591772	0.470831	2.02069	1.1288	1.14883	0.419474	0.706951	0.658718	3.09725	0.473549	0.74156	0.489274	0.93757	0.54816	0.435693		1.64198	1.38381	1.00226	1.1109	1.55763	0.841057	0.622958	0.593027	0.934265	1.19362	0.670556	0.752475	0.974408	1.07235	0.411093	0.628361	0.786851		Ornithine	0.121972	0.184881	0.107338		0.340577	0.0638571	0.0887116		0.00351319	0.00258903
Carnitine	Lipids	0.986838	0.889484	1.47774	0.904324	0.34352	1.39809	1.28752	1.5833	1.91809	1.19703	0.174653	1.63762	0.0781872	0.41734	0.0696404	1.42886	1.54439	0.0621208		1.20912	1.43751	1.33958	1.63718	1.45477	1.13349	0.0843953	0.0541276	1.57862	1.62216	1.83954	1.21934	1.14802	1.12576	0.0465977	1.51837	0.477483		Carnitine	0.0312487	0.2791	0.197662		0.170361	0.127639	0.0473251		0.17229	0.0427651
Propionylcarnitine	Lipids	0.635362	0.70936	1.07396	0.840853	0.108347	2.63212	1.20617	2.35864	1.41156	0.812931	0.0673406	1.63845	0.0202055	0.199635	0.016341	0.834785	0.608953	0.0150219		1.08281	1.63338	1.10369	1.64654	1.61238	0.780668	0.0372549	0.0132557	1.58059	1.18997	1.30884	0.630459	0.938251	1.16384	0.0101169	0.942456	0.552871		Propionylcarnitine	0.16652	0.162983	0.0419312		0.304813	0.0442379	0.00972434		0.0488989	0.00511981
O-Phosphoethanolamine	Lipids	1.03951	0.966289	1.82632	1.00231	0.122177	1.0434	1.20746	1.5419	1.50907	1.34414	0.0446543	1.31935	0.0200732	0.206832	0.0178777	1.22706	1.16309	0.0194475		0.887206	0.893475	1.41044	1.37498	0.971048	0.623544	0.0218739	0.0175065	0.955452	1.56808	1.90143	1.69588	1.26598	1.14701	0.0142927	1.49929	0.225797		O-Phosphoethanolamine	0.347765	0.222106	0.090739		0.31164	0.0589293	0.0277469		0.249774	0.34837
N-Methylanolamine Phosphate	Lipids	0.894404	0.939254	1.59138	0.988578	0.249225	1.33716	1.13074	1.13339	1.0497	1.12997	0.156422	1.08711	0.0505944	0.580339	0.0464052	0.883492	1.15733	0.0168836		0.896406	1.01609	0.765529	0.921164	1.13566	0.862496	0.0792718	0.0138949	0.967045	1.01386	0.883064	0.939102	1.32538	1.15216	0.0322293	1.17726	0.428803		N-Methylanolamine Phosphate	0.404696	0.117411	0.104757		0.417886	0.0376921	0.0419672		0.091688	0.333502
Sphinganine 1-phosphate	Lipids	0.222275	0.546066	1.02544		1.65159	1.55463	0.618873		1.02285	0.735982				0.564719			0.629888			0.305457	0.275667	0.992087	0.997615		0.649557	0.44312	1.91038	1.1655			0.24267	0.441144	0.53381		0.240826	0.599596		Sphinganine 1-phosphate	0.178359	0.279807	0.0982326		0.302724	0.213136	0.150728		0.169737	0.139863
Taurocholate	Lipids	0.402475	0.310875	0.103938	4.86477	0.117593	0.200354	0.296369	0.352826	5.92613	0.0448013	4.27198	100.991	4.38166	0.158168	96.6182	2.80153	6.96447	0.939553		14.9908	8.79595	5.57191	2.14554	37.7863	0.279449	0.601744	0.220378	0.359189	3.76492	0.227211	4.53757	5.02707	0.117759	0.14735	0.300305	0.187852		Taurocholate	0.0267754	0.153927	0.152551		0.155222	0.14289	0.499944		0.0256278	0.0334739
24-Hydroxycholesterol	Lipids	0.912516	0.82479			1.35871	0.903987					1.10136	1.51102				1.09152	0.712281	0.984668			1.9243	0.80048	2.23875	1.9383	0.98014		1.50707		1.08794	1.26747	1.34825	0.637539		0.795762				24-Hydroxycholesterol	0.0381197	0.338879	0.496443		0.118953	0.34917	0.0861522		0.0887591	0.0564956
Geranyl-PP	Lipids	1.60602	0.998454	0.942456	1.0854	1.03749	0.330181	0.465946	0.598866	0.399057	0.538053	0.324159	1.03974		0.74435		2.34744	1.31117	0.441848		0.599078	0.794326	1.40513	1.46636	1.11399	0.410176	0.114479	1.3305	1.02314	0.690324	1.20649	1.80419	1.47395	2.23249	1.70441	0.388466	0.585328		Geranyl-PP	0.379	0.155451	0.382612		0.0244217	0.302003	0.0526019		0.157542	0.222124
Mevalonate	Lipids	0.867483	0.935106	1.10625	0.733107	1.23661	1.12144	0.79959	1.00826	0.785966	1.01206	1.08482	1.78894	0.206462	1.24357		1.01378	0.984172	1.16465		1.12103	0.975572	1.51019	0.798469	1.00067	0.935844	0.836746	1.12931	1.09225	1.25725	1.32897	0.93399	0.603799	0.587301	0.678127	0.957079	0.610467		Mevalonate	0.28351	0.4613	0.159799		0.322767	0.344453	0.260523		0.455928	0.0128935
Sapienate/Palmitoleate	Lipids	0.282988	0.952071	1.366	0.64819	1.75075			0.827379	0.283504	0.999802				0.262936		0.171976	0.284066	0.465998			0.286564	0.251082	1.47125	1.10093	1.5022	0.591965	1.14774	0.840156	0.352431	0.285629	0.315944	0.376834	0.379555	0.215107	0.74583	0.287744		Sapienate/Palmitoleate	0.295922	0.400191	0.210419		0.232018	0.0251709	0.0453566		0.489521	0.0841923
alpha-Linolenate	Lipids	1.17556	1.50729	1.11235	0.642799	1.28692	0.275076	0.128076	1.06269	0.309386	0.611332	0.254938	0.481293		0.633631		0.675999	0.651338	0.447486		0.373443	0.735104	0.892899	1.35965	1.41741	1.03876	1.28492	1.52375	0.633739	0.168931	1.26363	1.03814	0.842583	1.10491	1.00898	0.645749	0.379099		alpha-Linolenate	0.436911	0.0320869	0.0759704		0.0229901	0.0651172	0.244422		0.459592	0.29821
Linoleate	Lipids	0.889705	1.03286	1.17526	0.706868	1.58187	0.613438	0.53662	1.15184	0.666917	0.876041	0.405011	0.697652	0.0620549	0.756758		1.04033	0.901913	0.640272		0.570251	0.993815	1.16516	1.99979	1.52888	0.668209	1.55493	1.36693	1.09816	1.27633	1.25691	1.06439	1.08574	1.46647	0.763614	0.960995	0.409127		Linoleate	0.188101	0.007374	0.119472		0.0763047	0.0899051	0.416181		0.4282	0.153558
Oleate	Lipids	0.450614	0.911869	1.13747	0.703307	2.25034	0.546401	0.480095	1.08952	1.03344	1.04113	0.160503	0.745229	0.0767215	0.858396	0.0643143	1.09846	1.19069	0.58937		0.454057	0.931959	0.876081	2.13372	1.49289	1.32941	1.80259	0.637745	1.02884	1.29395	1.34353	0.882469	1.02528	1.44075	0.531626	0.953392	0.154638		Oleate	0.33258	0.0266137	0.254334		0.226948	0.159017	0.333403		0.42462	0.16018
Eicosapentaenoate	Lipids	1.43543	1.30862	0.87632	0.717438	1.46123	0.200966	0.514829	0.934647	1.13132	0.824815	0.443805	0.638705	0.0652769	0.384045		0.910555	0.820375	0.488627		0.684062	0.428671	0.743562	0.711144	0.895602	0.68753	0.761891	1.56609	0.800013	0.999523	1.35738	1.2205	0.646311	0.659274	0.253129	0.169446	0.293835		Eicosapentaenoate	0.110815	0.0760996	0.488524		0.148805	0.0550821	0.13487		0.0434526	0.221455
Arachidonate	Lipids	1.20202	1.28793	0.294161	0.730397	1.52702	0.958472	0.501698	1.05951	1.33997	0.949099	0.595881	0.458215	0.0219702	0.452421	0.0493614	2.02474	1.30503	0.798611		1.45119	0.674392	1.17274	1.48171	1.19288	0.442479	0.559389	1.50749	1.0733	0.753807	1.82911	1.48719	0.359445	0.238238	0.875992	0.0869633	0.200911		Arachidonate	0.217604	0.224664	0.279562		0.223793	0.276446	0.453342		0.283125	0.0211555
Lysophosphatidate	Lipids	0.973196		0.693845		1.33296		0.832251			0.561771	0.903775	0.566714				4.25119	0.856793	0.83363			0.335919			1.88131	0.359448	0.797467	0.378276	1.03179		0.42029	1.04014			1.084	1.83095			Lysophosphatidate	0.436398	0.25608	0.299926		0.0948616	0.221009	0.121552		0.161881	0.386463
Docosahexaenoate	Lipids	1.40633	1.10084	0.853436	0.679655	1.56607	0.393666	0.475367	0.915394	0.926897	0.660216	0.385494	0.815136	0.0355805	0.336894	0.0191105	0.914666	0.948181	0.77938		0.627401	0.539896	0.798374	0.669993	1.31742	0.717553	0.311574	1.33665	0.930057	0.891914	1.5021	0.625944	0.618587	0.933448	0.691492	0.49548	0.310767		Docosahexaenoate	0.19919	0.116562	0.297459		0.083852	0.0393225	0.179982		0.25534	0.141375
[truncated: 1 more columns]
