# Supplementary material for: Site-specific ERα phosphorylation determines sex-dependent metabolic, reproductive, and body-compositional phenotypes in mice
Source: iScience. 2025 Nov 19;28(12):114112. doi: 10.1016/j.isci.2025.114112 (PMC12719750; doi:10.1016/j.isci.2025.114112)
Supplement: Table S3. 1000-plex gene panel [file mmc4.xlsx]

## Sheet: Sheet1
CosMx™ Mouse Universal Cell Characterization Panel - Gene and Probe Details
Display Name	Human Gene	Gene Symbol(s)	Gene Name(s)	Alias(es)	Panel Type
Aatk	AATK	Aatk	apoptosis-associated tyrosine kinase	AATYK,aatyk1,mKIAA0641	Core
Abl1	ABL1	Abl1	c-abl oncogene 1, non-receptor tyrosine kinase	Abl,E430008G22Rik,c-Abl	Core
Abl2	ABL2	Abl2	ABL proto-oncogene 2, non-receptor tyrosine kinase	Abll,Arg	Core
Acacb	ACACB	Acacb	acetyl-Coenzyme A carboxylase beta	Acc2,Accb	Core
Ace	ACE	Ace	angiotensin I converting enzyme	CD143	Core
Ackr1	ACKR1	Ackr1	atypical chemokine receptor 1 (Duffy blood group)	CCBP1,CD234,Darc,Dfy,ESTM35,FY,GPD	Core
Ackr3	ACKR3	Ackr3	atypical chemokine receptor 3	CXC-R7,CXCR-7,Cmkor1,Cxcr7,RDC-1,Rdc1	Core
Ackr4	ACKR4	Ackr4	atypical chemokine receptor 4	A630091E18Rik,CCBP2,CCR11,CCX-CKR,CCX-CKR1,Ccrl1,Cmkbrl1,PPR1,VSHK1	Core
Acp5	ACP5	Acp5	acid phosphatase 5, tartrate resistant	TRACP,TRAP	Add-On
Acta2	ACTA2	Acta2	actin alpha 2, smooth muscle, aorta	0610041G09Rik,Actvs,SMAalpha,SMalphaA,a-SMA,alphaSMA	Core
Actg2	ACTG2	Actg2	actin, gamma 2, smooth muscle, enteric	ACTA3,Act-4,Act4,SMGA	Core
Acvr1	ACVR1	Acvr1	activin A receptor, type 1	ALK2,ActR-I,ActRIA,Acvr,Acvr1a,Acvrlk2,Alk-2,Alk8,D330013D15Rik,SKR1,Tsk7L	Core
Acvr1b	ACVR1B	Acvr1b	activin A receptor, type 1B	6820432J04,ALK-4,ActR-IB,ActRIB,Acvrlk4,Alk4,SKR2	Core
Acvr2a	ACVR2A	Acvr2a	activin receptor IIA	ActrIIa,Acvr2,TactrII	Core
Acvrl1	ACVRL1	Acvrl1	activin A receptor, type II-like 1	Acvrlk1,Alk1	Core
Adgra2	ADGRA2	Adgra2	adhesion G protein-coupled receptor A2	8430414O08Rik,9530074E10Rik,Gpr124,Tem5,mKIAA1531	Core
Adgra3	ADGRA3	Adgra3	adhesion G protein-coupled receptor A3	3830613O22Rik,Gpr125,Tem5-like	Core
Adgre5	ADGRE5	Adgre5	adhesion G protein-coupled receptor E5	Cd97,TM7LN1	Core
Adgrf1	ADGRF1	Adgrf1	adhesion G protein-coupled receptor F1	5031409J19Rik,Gpr110,KPG_009	Core
Adgrf3	ADGRF3	Adgrf3	adhesion G protein-coupled receptor F3	Gm1041,Gpr113,Pgr23	Core
Adgrf5	ADGRF5	Adgrf5	adhesion G protein-coupled receptor F5	8430401C09Rik,9330185D23,Gpr116,mKIAA0758	Core
Adgrg1	ADGRG1	Adgrg1	adhesion G protein-coupled receptor G1	Cyt28,Gpr56,TM7LN4,TM7XN1	Core
Adgrg3	ADGRG3	Adgrg3	adhesion G protein-coupled receptor G3	A030001G24Rik,Gpr97,Pb1,Pb99	Core
Adgrg5	ADGRG5	Adgrg5	adhesion G protein-coupled receptor G5	Gm1109,Gpr114,PGR27	Core
Adgrg6	ADGRG6	Adgrg6	adhesion G protein-coupled receptor G6	1190004A11Rik,DREG,Gm222,Gpr126	Core
Adgrl1	ADGRL1	Adgrl1	adhesion G protein-coupled receptor L1	2900070I05Rik,CLIBA,Lec2,Lphn1,mKIAA0821	Core
Adgrl2	ADGRL2	Adgrl2	adhesion G protein-coupled receptor L2	CIRL-2,Gm619,Lec1,Lphh1,Lphn2,mKIAA0786	Core
Adgrl4	ADGRL4	Adgrl4	adhesion G protein-coupled receptor L4	1110033N21Rik,ETL1,Eltd1,Etl	Core
Adgrv1	ADGRV1	Adgrv1	adhesion G protein-coupled receptor V1	Frings,Gpr98,Mass1,Mgr1,VLGR1	Core
Adipoq	ADIPOQ	Adipoq	adiponectin, C1Q and collagen domain containing	30kDa,APN,Acdc,Acrp30,Ad,Adid,GBP28,adipo,apM1	Core
Adm2	ADM2	Adm2	adrenomedullin 2	Am2,IMD,Imdn	Core
Agr2	AGR2	Agr2	anterior gradient 2	Agr2h,Gob-4,HAG-2,XAG-2,mAG-2	Core
Ahi1	AHI1	Ahi1	Abelson helper integration site 1	1700015F03Rik,Ahi-1,D10Bwg0629e	Core
Ahr	AHR	Ahr	aryl-hydrocarbon receptor	Ah,Ahh,Ahre,In,bHLHe76	Core
Aif1	AIF1	Aif1	allograft inflammatory factor 1	AIF-1,D17H6S50E,G1,Iba1	Core
Akt1	AKT1	Akt1	thymoma viral proto-oncogene 1	Akt,LTR-akt,PKB,PKB/Akt,PKBalpha,Rac	Core
Alcam	ALCAM	Alcam	activated leukocyte cell adhesion molecule	BEN,CD166,DM-GRASP,MuSC,SC1	Core
Alox5ap	ALOX5AP	Alox5ap	arachidonate 5-lipoxygenase activating protein	Flap	Add-On
Angpt1	ANGPT1	Angpt1	angiopoietin 1	1110046O21Rik,Ang-1,Ang1	Core
Angpt2	ANGPT2	Angpt2	angiopoietin 2	Agpt2,Ang-2,Ang2	Core
Angptl1	ANGPTL1	Angptl1	angiopoietin-like 1	2810039D03Rik,ANG3,ANGPT3,ANGY,ARP1	Core
Ankrd1	ANKRD1	Ankrd1	ankyrin repeat domain 1	Alrp,CARP,Crap,MARP1	Core
Ankrd42	ANKRD42	Ankrd42	ankyrin repeat domain 42	4931426M20,4933417L02Rik,Ikbn	Core
Anxa1	ANXA1	Anxa1	annexin A1	Anx-1,Anx-A1,C430014K04Rik,Lpc-1,Lpc1	Core
Anxa2	ANXA2	Anxa2	annexin A2	Cal1h,PAP-IV,p36	Core
Anxa4	ANXA4	Anxa4	annexin A4	AIV,Anx4,Xanx-4	Core
Apc	APC	Apc	APC, WNT signaling pathway regulator	CC1,Min,mAPC	Core
Apoa1	APOA1	Apoa1	apolipoprotein A-I	Alp-1,Apoa-1,Brp-14,Ltw-1,Lvtw-1,Sep-1,Sep-2,Sep2,apo-AI,apoA-I	Core
Apoc1	APOC1	Apoc1	apolipoprotein C-I	Apo-CIB,ApoC-IB,apo-CI,apoC-I	Core
Apod	APOD	Apod	apolipoprotein D		Core
Apoe	APOE	Apoe	apolipoprotein E	Apo-E	Core
App	APP	App	amyloid beta precursor protein	Abeta,Abpp,Adap,Ag,Cvap,E030013M08Rik,betaApp	Core
Aqp3	AQP3	Aqp3	aquaporin 3	AQP-2	Core
Ar	AR	Ar	androgen receptor	Tfm	Core
Areg	AREG	Areg	amphiregulin	AR,Mcub,Sdgf	Core
Arf1	ARF1	Arf1	ADP-ribosylation factor 1		Core
Arg1	ARG1	Arg1	arginase, liver	AI,Arg-1,PGIF	Core
Arhgdib	ARHGDIB	Arhgdib	Rho, GDP dissociation inhibitor beta	D4,Gdid4,Ly-GDI	Core
Arid5b	ARID5B	Arid5b	AT-rich interaction domain 5B	4930580B11,5430435G07Rik,Desrt,Mrf2,Mrf2alpha,Mrf2beta	Core
Atf3	ATF3	Atf3	activating transcription factor 3	LRG-21	Core
Atg12	ATG12	Atg12	autophagy related 12	4931423H11Rik,A330058M13Rik,Apg12l,Atg12l	Core
Atg5	ATG5	Atg5	autophagy related 5	2010107M05Rik,3110067M24Rik,Apg5l,Atg5l,Paddy	Core
Atm	ATM	Atm	ataxia telangiectasia mutated	C030026E19Rik	Core
Atp5b	ATP5F1B	Atp5b	ATP synthase F1 subunit beta	Atp5f1b	Add-On
Atp5e	ATP5F1E	Atp5e	ATP synthase F1 subunit epsilon	Atp5f1e	Core
Atr	ATR	Atr	ataxia telangiectasia and Rad3 related		Core
Axl	AXL	Axl	AXL receptor tyrosine kinase	Ark,Tyro7,Ufo	Core
Azgp1	AZGP1	Azgp1	alpha-2-glycoprotein 1, zinc	Zag	Core
B2m	B2M	B2m	beta-2 microglobulin	Ly-m11,beta2-m,beta2m	Core
B3gnt7	B3GNT7	B3gnt7	UDP-GlcNAc:betaGal beta-1,3-N-acetylglucosaminyltransferase 7	C330001H22Rik,beta-3GnT7	Add-On
Bag3	BAG3	Bag3	BCL2-associated athanogene 3	Bis,mg638	Core
Basp1	BASP1	Basp1	brain abundant, membrane attached signal protein 1	2610024P12Rik,CAP-23,CAP23,Ckap3,NAP-22,NAP22	Add-On
Bax	BAX	Bax	BCL2-associated X protein		Core
Bbln	BBLN	Bbln	bublin coiled coil protein	1110008P14Rik	Core
Bcl2	BCL2	Bcl2	B cell leukemia/lymphoma 2	Bcl-2,C430015F12Rik,D630044D05Rik,D830018M01Rik	Core
Bcl2l1	BCL2L1	Bcl2l1	BCL2-like 1	Bcl(X)L,Bcl-XL,Bcl2l,BclX,bcl-x,bcl2-L-1	Core
Becn1	BECN1	Becn1	beclin 1, autophagy related	Atg6	Core
Best1	BEST1	Best1	bestrophin 1	Bmd,Vmd2,mBest1	Core
Bgn	BGN	Bgn	biglycan	BG,DSPG1,PG-S1,PGI,SLRR1A	Core
Bid	BID	Bid	BH3 interacting domain death agonist	2700049M22Rik	Core
Birc3	BIRC3	Birc3	baculoviral IAP repeat-containing 3	Api1,Api2,Birc2,C-IAP2,HIAP2,IAP1,IAP2,MIAP1,MIAP2,MIHB,MIHC,RNF49,cIAP-1,cIAP-2,cIAP1,cIAP2	Add-On
Birc5	BIRC5	Birc5	baculoviral IAP repeat-containing 5	AAC-11,Api4,TIAP,survivin40	Core
Blk	BLK	Blk	B lymphoid kinase		Core
Bmp1	BMP1	Bmp1	bone morphogenetic protein 1	Pcp,Tld	Core
Bmp2	BMP2	Bmp2	bone morphogenetic protein 2	Bmp2a	Core
Bmp3	BMP3	Bmp3	bone morphogenetic protein 3	9530029I04Rik	Core
Bmp4	BMP4	Bmp4	bone morphogenetic protein 4	Bmp-4,Bmp2b,Bmp2b-1,Bmp2b1	Core
Bmp5	BMP5	Bmp5	bone morphogenetic protein 5	se	Core
Bmp7	BMP7	Bmp7	bone morphogenetic protein 7	OP1	Core
Bmpr1a	BMPR1A	Bmpr1a	bone morphogenetic protein receptor, type 1A	1110037I22Rik,ALK-3,ALK3,BMPR-1A,BMPR-IA,Bmpr,SKR5	Core
Bmpr2	BMPR2	Bmpr2	bone morphogenetic protein receptor type 2	2610024H22Rik,BMP-2,BMPR-2,BMPR-II,BMPRII,BRK-3,Gm20272	Core
Braf	BRAF	Braf	Braf transforming gene	9930012E13Rik,B-raf,Braf-2,Braf2,C230098H17,D6Ertd631e	Add-On
Brca1	BRCA1	Brca1	breast cancer 1, early onset		Core
Bst1	BST1	Bst1	bone marrow stromal cell antigen 1	114/A10,A530073F09,BP-3,Bp3,Bsta1,CD157,Ly65	Core
Bst2	BST2	Bst2	bone marrow stromal cell antigen 2	2310015I10Rik,Bst-2,CD317,DAMP-1,GREG	Core
Btf3	BTF3	Btf3	basic transcription factor 3	1700054E11Rik	Core
Btg1	BTG1	Btg1	BTG anti-proliferation factor 1		Core
Btk	BTK	Btk	Bruton agammaglobulinemia tyrosine kinase	xid	Core
C1qa	C1QA	C1qa	complement component 1, q subcomponent, alpha polypeptide	Adic,C1q	Core
C1qb	C1QB	C1qb	complement component 1, q subcomponent, beta polypeptide	Adia	Core
C1qc	C1QC	C1qc	complement component 1, q subcomponent, C chain	Adib,C1qg,Ciqc	Core
C5ar2	C5AR2	C5ar2	complement component 5a receptor 2	C5L2,E030029A11Rik,Gpr77	Core
Cacna1c	CACNA1C	Cacna1c	calcium channel, voltage-dependent, L type, alpha 1C subunit	Cav1.2,Cchl1a1,D930026N18Rik,MBC,MELC-CC	Core
Calb1	CALB1	Calb1	calbindin 1	Brain-2,CB,Calb,Calb-1	Core
Cald1	CALD1	Cald1	caldesmon 1	4833423D12Rik,C920027I18Rik,caldesmon	Core
Calm1	CALM1	Calm1	calmodulin 1	CaM,Calm,Cam1	Core
Calm2	CALM2	Calm2	calmodulin 2	1500001E21Rik,Cam2,CamC	Core
Calm3	CALM3	Calm3	calmodulin 3	CaMA,Cam3,Camc	Core
Camp	CAMP	Camp	cathelicidin antimicrobial peptide	CAP18,CLP,Cnlp,Cramp,FALL39,MCLP	Core
Carmn	CARMN	Carmn	cardiac mesoderm enhancer-associated non-coding RNA	Carmen,E330013P06,Gm16908,Mir143hg	Core
Casp3	CASP3	Casp3	caspase 3	A830040C14Rik,AC-3,CASP-3,CC3,CPP-32,CPP32,Caspase-3,Lice,SCA-1,Yama,mldy	Core
Casp8	CASP8	Casp8	caspase 8	CASP-8,FLICE,MACH,Mch5	Core
Casr	CASR	Casr	calcium-sensing receptor	CaR,Gprc2a	Core
Cav1	CAV1	Cav1	caveolin 1, caveolae protein	Cav,Cav-1	Core
Ccdc80	CCDC80	Ccdc80	coiled-coil domain containing 80	2610001E17Rik,DRO1,Ssg1,Urb	Add-On
Ccl11	CCL11	Ccl11	C-C motif chemokine ligand 11	Scya11,eotaxin	Core
Ccl17	CCL17	Ccl17	C-C motif chemokine ligand 17	Abcd-2,Scya17,Scya17l,Tarc	Add-On
Ccl19	CCL19	Ccl19	C-C motif chemokine ligand 19	CKb11,ELC,Gm2023,MIP3B,Scya19,exodus-3	Core
Ccl2	CCL2	Ccl2	C-C motif chemokine ligand 2	HC11,JE,MCAF,MCP-1,MCP1,SMC-CF,Scya2,Sigje	Core
Ccl20	CCL20	Ccl20	C-C motif chemokine ligand 20	CKb4,LARC,MIP-3A,MIP-3[a],MIP3A,ST38,Scya20,exodus-1	Core
Ccl21a/b/d	CCL21	Ccl21a,Ccl21b,Ccl21d	C-C motif chemokine ligand 21	6CKBAC1,6CKBAC2,6Ckine,ALP,CKb9,Exodus-2,Gm1987,Gm21541,Scya21,Scya21a,SLC,TCA4	Core
Ccl22	CCL22	Ccl22	C-C motif chemokine ligand 22	ABCD-1,DCBCK,MDC,Scya22	Add-On
Ccl26	CCL26	Ccl26	C-C motif chemokine ligand 26	Ccl26l	Core
Ccl28	CCL28	Ccl28	C-C motif chemokine ligand 28	CCK1,MEC,Scya28	Core
Ccl3	CCL3	Ccl3	C-C motif chemokine ligand 3	G0S19-1,LD78alpha,MIP-1alpha,MIP1-(a),MIP1-alpha,Mip1a,Scya3	Core
Ccl4	CCL4	Ccl4	C-C motif chemokine ligand 4	AT744.1,Act-2,MIP-1B,Mip1b,Scya4	Core
Ccl5	CCL5	Ccl5	C-C motif chemokine ligand 5	MuRantes,RANTES,SISd,Scya5,TCP228	Core
Ccl8	CCL8	Ccl8	C-C motif chemokine ligand 8	1810063B20Rik,HC14,MCP-2,Mcp2,Scya8	Core
Ccl9	CCL15	Ccl9	C-C motif chemokine ligand 9	CCF18,MRP-2,Scya10,Scya9	Core
Ccnd1	CCND1	Ccnd1	cyclin D1	CycD1,Cyl-1,PRAD1,bcl-1,cD1	Core
Ccr1	CCR1	Ccr1	C-C motif chemokine receptor 1	Cmkbr1,Mip-1a-R	Core
Ccr10	CCR10	Ccr10	C-C motif chemokine receptor 10	C-C CKR-10,CC-CKR-10,CCR-10,Cmkbr9,Gpr2	Core
Ccr2	CCR2	Ccr2	C-C motif chemokine receptor 2	Cc-ckr-2,Ccr2a,Ccr2b,Ckr2,Ckr2a,Ckr2b,Cmkbr2,mJe-r	Core
Ccr5	CCR5	Ccr5	C-C motif chemokine receptor 5	AM4-7,CD195,Cmkbr5	Core
Ccr7	CCR7	Ccr7	C-C motif chemokine receptor 7	CC-CKR-7,CCR-7,CD197,Cdw197,Cmkbr7,EBI1,Ebi1h	Core
Ccrl2	CCRL2	Ccrl2	C-C motif chemokine receptor-like 2	1810047I05Rik,Ackr5,CCR11,Cmkbr1l2,E01,L-CCR	Core
Cd14	CD14	Cd14	CD14 antigen		Core
Cd163	CD163	Cd163	CD163 antigen	CD163v2,CD163v3	Core
Cd164	CD164	Cd164	CD164 antigen	A115,A24,MGC-24,MSSP	Core
Cd19	CD19	Cd19	CD19 antigen		Core
Cd2	CD2	Cd2	CD2 antigen	LFA-2,Ly-37,Ly37	Core
Cd200r3	CD200R1	Cd200r3	CD200 receptor 3	4733401I18Rik,4833409J19Rik,mCD200RLb	Core
Cd209a	CD209	Cd209a	CD209a antigen	CD209,CDSIGN,CIRE,DC-SIGN,DC-SIGN1,Dcsign,SIGN-R1,SIGNR5	Core
Cd209e	CD209	Cd209e	CD209e antigen	SIGNR4,mSIGNR4	Core
Cd22	CD22	Cd22	CD22 antigen	A530093D23,Lyb-8,Lyb8	Add-On
Cd244a	CD244	Cd244a	CD244 molecule A	2B4,C9.1,Cd244,F730046O15Rik,Ly90,NAIL,NKR2B4,Nmrk,SLAMF4	Core
Cd24a	CD24	Cd24a	CD24a antigen	Cd24,HSA,Ly-52,nectadrin	Core
Cd27	CD27	Cd27	CD27 antigen	S152,Tnfrsf7,Tp55	Core
Cd274	CD274	Cd274	CD274 antigen	A530045L16Rik,B7h1,Pdcd1l1,Pdcd1lg1,Pdl1	Core
Cd276	CD276	Cd276	CD276 antigen	6030411F23Rik,B7RP-2,B7h3	Core
Cd28	CD28	Cd28	CD28 antigen		Core
Cd300a	CD300A	Cd300a	CD300A molecule	B230315M08Rik,Clm8,LMIR1,MAIR-1,MAIR-I,MAIR-Ia,MMAC8,Pigr4,mcpir1	Core
Cd33	CD33	Cd33	CD33 molecule	Siglec-3,gp67	Core
Cd34	CD34	Cd34	CD34 antigen		Core
Cd36	CD36	Cd36	CD36 molecule	FAT,GPIV,Scarb3	Core
Cd37	CD37	Cd37	CD37 antigen	Tspan26	Core
Cd38	CD38	Cd38	CD38 antigen	ADPRC 1,Cd38-rs1,I-19	Core
Cd3d	CD3D	Cd3d	CD3 antigen, delta polypeptide	T3d	Core
Cd3e	CD3E	Cd3e	CD3 antigen, epsilon polypeptide	CD3,CD3epsilon,T3e	Core
Cd3g	CD3G	Cd3g	CD3 antigen, gamma polypeptide	Ctg-3,Ctg3,T3g	Core
Cd4	CD4	Cd4	CD4 antigen	L3T4,Ly-4	Core
Cd40	CD40	Cd40	CD40 antigen	Bp50,GP39,HIGM1,IGM,IMD3,T-BAM,TRAP,Tnfrsf5,p50	Core
Cd40lg	CD40LG	Cd40lg	CD40 ligand	CD154,CD40-L,Cd40l,HIGM1,IGM,IMD3,Ly-62,Ly62,T-BAM,TRAP,Tnfsf5,Tnlg8b,gp39	Core
Cd44	CD44	Cd44	CD44 antigen	HERMES,Ly-24,Pgp-1	Core
Cd47	CD47	Cd47	CD47 antigen (Rh-related antigen, integrin-associated signal transducer)	9130415E20Rik,B430305P08Rik,IAP,Itgp	Core
Cd48	CD48	Cd48	CD48 antigen	BCM1,BLAST,BLAST-1,BLAST1,Bcm-1,MEM-102,SLAMF2,Sgp-60	Core
Cd52	CD52	Cd52	CD52 antigen	B7,B7-Ag,CAMPATH-1,CLS1,MB7	Core
Cd53	CD53	Cd53	CD53 antigen	Ox-44,Tspan25	Core
Cd55	CD55	Cd55	CD55 molecule, decay accelerating factor for complement	Daf,Daf-GPI,Daf1,GPI-DAF	Core
Cd59a	CD58	Cd59a	CD59a antigen	Cd59,MAC-IP,MACIF	Core
Cd5l	CD5L	Cd5l	CD5 antigen-like	1/6,AAC-11,AIM,Api6,CT2,Pdp,Sp-alpha,mAIM	Core
Cd6	CD6	Cd6	CD6 antigen		Core
Cd63	CD63	Cd63	CD63 antigen	ME491,Tspan30	Core
Cd68	CD68	Cd68	CD68 antigen	Lamp4,Scard1,gp110	Core
Cd69	CD69	Cd69	CD69 antigen	5830438K24Rik,AIM,VEA	Core
Cd70	CD70	Cd70	CD70 antigen	CD27LG,Cd27l,Tnfsf7,Tnlg8a	Core
Cd74	CD74	Cd74	CD74 antigen (invariant polypeptide of major histocompatibility complex, class II antigen-associated)	CLIP,DHLAG,HLADG,Ia-GAMMA,Ii	Core
Cd79a	CD79A	Cd79a	CD79A antigen (immunoglobulin-associated alpha)	Ig-alpha,Iga,Igalpha,Ly-54,Ly54,mb-1	Core
Cd80	CD80	Cd80	CD80 antigen	B71,Cd28l,Ly-53,Ly53,MIC17,TSA1	Core
Cd81	CD81	Cd81	CD81 antigen	Tapa-1,Tapa1,Tspan28	Core
Cd83	CD83	Cd83	CD83 antigen		Core
Cd84	CD84	Cd84	CD84 antigen	A130013D22Rik,CDw84,SLAMF5	Core
Cd86	CD86	Cd86	CD86 antigen	B7,B7-2,B7.2,B70,CLS1,Cd28l2,ETC-1,Ly-58,Ly58,MB7,MB7-2,TS/A-2	Core
Cd8a	CD8A	Cd8a	CD8 subunit alpha	Ly-2,Ly-35,Ly-B,Lyt-2	Core
Cd8b1	CD8B	Cd8b1	CD8 subunit beta 1	Cd8b,Ly-3,Ly-C,Lyt-3	Core
Cd9	CD9	Cd9	CD9 antigen	Tspan29	Core
Cd93	CD93	Cd93	CD93 antigen	6030404G09Rik,AA4.1,C1qr1,C1qrp,Ly68	Add-On
Cdh1	CDH1	Cdh1	cadherin 1	ARC-1,E-cad,Ecad,L-CAM,UVO,Um	Core
Cdh11	CDH11	Cdh11	cadherin 11	Cad11,OSF-4	Core
Cdh19	CDH19	Cdh19	cadherin 19, type 2		Core
Cdh5	CDH5	Cdh5	cadherin 5	7B4,Cd144,VE-Cad,VECD,VEcad,Vec	Core
Cdkn1a	CDKN1A	Cdkn1a	cyclin dependent kinase inhibitor 1A	CAP20,CDKI,CIP1,Cdkn1,P21,SDI1,Waf1,mda6,p21Cip1,p21WAF	Core
Cdkn3	CDKN3	Cdkn3	cyclin dependent kinase inhibitor 3	2410006H10Rik,KAP	Core
Ceacam1	CEACAM1	Ceacam1	CEA cell adhesion molecule 1	Bgp,Bgp1,C-CAM,CD66a,Cc1,Cea-1,Cea-7,Cea1,Cea7,Hv-2,Hv2,MHVR,MHVR1,Mhv-1,bb-1,mCEA1,mmCGM1,mmCGM1a,mmCGM2	Core
Ceacam3	CEACAM7	Ceacam3	CEA cell adhesion molecule 3	EG384557,Psg24,cea12	Core
Celsr1	CELSR1	Celsr1	cadherin, EGF LAG seven-pass G-type receptor 1	Adgrc1,Crsh,Scy,crash	Core
Celsr2	CELSR2	Celsr2	cadherin, EGF LAG seven-pass G-type receptor 2	Adgrc2,EGFL2,Flamingo1,flamingo,mKIAA0279,mfmi1	Core
Cenpf	CENPF	Cenpf	centromere protein F	6530404A22Rik,CENF,Lek1,PRO1779,mitosin	Core
Cfd	CFD	Cfd	complement factor D	Adn,DF	Core
Cflar	CFLAR	Cflar	CASP8 and FADD-like apoptosis regulator	2310024N18Rik,A430105C05Rik,CLARP,Cash,Casper,FLAME,FLAME-1,Flip,Gm9845,I-FLICE,MRIT,c-Flip	Core
Chek1	CHEK1	Chek1	checkpoint kinase 1	Chk1,rad27	Core
Chek2	CHEK2	Chek2	checkpoint kinase 2	CHK2,Cds1,HUCDS1,Rad53	Core
Chil1	CHI3L1	Chil1	chitinase 3 like 1	Chi3l1,Brp39, Gp39	Core
Cidea	CIDEA	Cidea	cell death-inducing DNA fragmentation factor, alpha subunit-like effector A		Core
Ciita	CIITA	Ciita	class II transactivator	C2ta,EG669998,Gm9475,Mhc2ta	Core
Clcf1	CLCF1	Clcf1	cardiotrophin-like cytokine factor 1	BSF-3,Bsf3,CLC,NNT-1	Core
Cldn4	CLDN4	Cldn4	claudin 4	Cep-r,Cpetr,Cpetr1	Core
Clec10a	CLEC10A	Clec10a	C-type lectin domain family 10, member A	CD301a,M-ASGP-BP-1,Mgl,Mgl1	Core
Clec12a	CLEC12A	Clec12a	C-type lectin domain family 12, member a	CLL-1,D230024O04,KLRL1,Micl	Core
Clec14a	CLEC14A	Clec14a	C-type lectin domain family 14, member a	1200003C23Rik	Core
Clec1a	CLEC1A	Clec1a	C-type lectin domain family 1, member a	5930406N14Rik	Core
Clec2d	CLEC2D	Clec2d	C-type lectin domain family 2, member d	Clr-b,Clrb,Ocil	Core
Clec4a1	CLEC4A	Clec4a1	C-type lectin domain family 4, member a1	Dcir4	Core
Clec4d	CLEC4D	Clec4d	C-type lectin domain family 4, member d	Clecsf8,Mpcl,mcl	Core
Clec4e	CLEC4E	Clec4e	C-type lectin domain family 4, member e	Clecsf9,Mincle	Core
Clec5a	CLEC5A	Clec5a	C-type lectin domain family 5, member a	Clecsf5,Ly100,MDL-1,Mdl1	Core
Clec7a	CLEC7A	Clec7a	C-type lectin domain family 7, member a	BGR,Clecsf12,beta-GR	Core
Clock	CLOCK	Clock	clock circadian regulator	5330400M04Rik,KAT13D	Core
Clu	CLU	Clu	clusterin	ApoJ,Cli,D14Ucla3,SP-40,Sgp-2,Sgp2,Sugp-2	Core
Cmklr1	CMKLR1	Cmklr1	chemerin chemokine-like receptor 1	ChemR23,DEZ,Gpcr27,mcmklr1	Core
Cntfr	CNTFR	Cntfr	ciliary neurotrophic factor receptor	Cntfralpha	Core
Col11a1	COL11A1	Col11a1	collagen, type XI, alpha 1	C530001D20Rik,cho	Core
Col12a1	COL12A1	Col12a1	collagen, type XII, alpha 1		Core
Col14a1	COL14A1	Col14a1	collagen, type XIV, alpha 1	5730412L22Rik	Core
Col15a1	COL15A1	Col15a1	collagen, type XV, alpha 1		Core
Col16a1	COL16A1	Col16a1	collagen, type XVI, alpha 1	2700007F12Rik,A530052M23Rik,CA1F	Core
Col17a1	COL17A1	Col17a1	collagen, type XVII, alpha 1	BP180,Bpag,Bpag2	Core
Col18a1	COL18A1	Col18a1	collagen, type XVIII, alpha 1		Core
Col1a1	COL1A1	Col1a1	collagen, type I, alpha 1	Col1a-1,Cola-1,Cola1,Mov-13,Mov13	Core
Col1a2	COL1A2	Col1a2	collagen, type I, alpha 2	Col1a-2,Cola-2,Cola2,oim	Core
Col27a1	COL27A1	Col27a1	collagen, type XXVII, alpha 1	5730512J02Rik	Core
Col3a1	COL3A1	Col3a1	collagen, type III, alpha 1	Col3a-1,Tsk-2,Tsk2	Core
Col4a1	COL4A1	Col4a1	collagen, type IV, alpha 1	Bru,Col4a-1,Raw,Svc	Core
Col4a2	COL4A2	Col4a2	collagen, type IV, alpha 2	Col4a-2	Core
Col4a5	COL4A5	Col4a5	collagen, type IV, alpha 5		Core
Col5a1	COL5A1	Col5a1	collagen, type V, alpha 1		Core
Col5a2	COL5A2	Col5a2	collagen, type V, alpha 2	1110014L14Rik	Core
Col5a3	COL5A3	Col5a3	collagen, type V, alpha 3		Core
Col6a1	COL6A1	Col6a1	collagen, type VI, alpha 1	Col6a-1	Core
Col6a2	COL6A2	Col6a2	collagen, type VI, alpha 2	Col6a-2	Core
Col6a3	COL6A3	Col6a3	collagen, type VI, alpha 3	Col6a-3	Core
Col8a1	COL8A1	Col8a1	collagen, type VIII, alpha 1	Col8a-1	Core
Col9a2	COL9A2	Col9a2	collagen, type IX, alpha 2	Col9a-2	Core
Col9a3	COL9A3	Col9a3	collagen, type IX, alpha 3		Core
Coro1b	CORO1B	Coro1b	coronin, actin binding protein 1B		Core
Cotl1	COTL1	Cotl1	coactosin like F-actin binding protein 1	1810074P22Rik,2010004C08Rik,Clp	Core
Cox4i2	COX4I2	Cox4i2	cytochrome c oxidase subunit 4I2	Cox4b,CoxIV-2	Add-On
Cpa3	CPA3	Cpa3	carboxypeptidase A3, mast cell	MC-CPA	Core
Cpb1	CPB1	Cpb1	carboxypeptidase B1	0910001A18Rik,1810063F02Rik,2210008M23Rik	Core
Crip1	CRIP1	Crip1	cysteine-rich protein 1	CRHP,CRP1,Crip	Core
Crp	CRP	Crp	C-reactive protein, pentraxin-related		Core
Cryab	CRYAB	Cryab	crystallin, alpha B	Crya-2,Crya2,HspB5,P23	Core
Csf1	CSF1	Csf1	colony stimulating factor 1 (macrophage)	BAP025,Csfm,MCSF,Mhdabap25,PG-M-CSF,op	Core
Csf1r	CSF1R	Csf1r	colony stimulating factor 1 receptor	CD115,CSF-1R,Csfmr,Fim-2,Fim2,Fms,M-CSF-R,M-CSFR	Core
Csf2	CSF2	Csf2	colony stimulating factor 2 (granulocyte-macrophage)	CSF,Csfgm,GMCSF,Gm-CSf,MGI-IGM	Core
Csf2ra	CSF2RA	Csf2ra	colony stimulating factor 2 receptor, alpha, low-affinity (granulocyte-macrophage)	CD116,Csfgmra,GM-CSF-Ra,GM-CSFR	Core
Csf2rb	CSF2RB	Csf2rb	colony stimulating factor 2 receptor, beta, low-affinity (granulocyte-macrophage)	AIC2B,Bc,CDw131,Csf2rb1,Csfgmrb,Il3r,Il3rb,Il3rb1,Il5rb	Core
Csf3	CSF3	Csf3	colony stimulating factor 3 (granulocyte)	Csfg,G-CSF,MGI-IG	Core
Csf3r	CSF3R	Csf3r	colony stimulating factor 3 receptor	Cd114,Csfgr,G-CSF-R,G-CSFR	Core
Csk	CSK	Csk	c-src tyrosine kinase	p50CSK	Core
Cspg4	CSPG4	Cspg4	chondroitin sulfate proteoglycan 4	4732461B14Rik,AN2,Cspg4a,NG2	Add-On
Cst7	CST7	Cst7	cystatin F (leukocystatin)	Cmap	Core
Cstb	CSTB	Cstb	cystatin B	Stfb	Add-On
Ctla4	CTLA4	Ctla4	cytotoxic T-lymphocyte-associated protein 4	Cd152,Ctla-4,Ly-56	Core
Ctnnb1	CTNNB1	Ctnnb1	catenin beta 1	Bfc,Catnb,Mesc	Core
Ctsd	CTSD	Ctsd	cathepsin D	CD,CatD	Add-On
Ctsg	CTSG	Ctsg	cathepsin G	CatG,VSP	Core
Ctsw	CTSW	Ctsw	cathepsin W	lymphopain	Core
Cuzd1	CUZD1	Cuzd1	CUB and zona pellucida-like domains 1	Erg-1,Itmap1,Uo-44,Usg,Utczp	Core
Cx3cl1	CX3CL1	Cx3cl1	C-X3-C motif chemokine ligand 1	ABCD-3,CX3C,Cxc3,D8Bwg0439e,FK,Scyd1	Core
Cx3cr1	CX3CR1	Cx3cr1	C-X3-C motif chemokine receptor 1	mCX3CR1	Core
Cxcl1	CXCL1	Cxcl1	C-X-C motif chemokine ligand 1	Fsp,Gro1,KC,Mgsa,N51,Scyb1,gro	Core
Cxcl10	CXCL10	Cxcl10	C-X-C motif chemokine ligand 10	C7,CRG-2,INP10,IP-10,IP10,Ifi10,Scyb10,gIP-10,mob-1	Core
Cxcl12	CXCL12	Cxcl12	C-X-C motif chemokine ligand 12	Pbsf,Scyb12,Sdf1,Tlsf,Tpar1	Core
Cxcl13	CXCL13	Cxcl13	C-X-C motif chemokine ligand 13	4631412M08Rik,ANGIE2,Angie,BCA-1,BLC,BLR1L,Scyb13	Add-On
Cxcl14	CXCL14	Cxcl14	C-X-C motif chemokine ligand 14	1110031L23Rik,1200006I23Rik,BMAC,BRAK,KS1,Kec,MIP-2g,MIP2gamma,NJAC,Scyb14,bolekine	Core
Cxcl16	CXCL16	Cxcl16	C-X-C motif chemokine ligand 16	0910001K24Rik,CXCL16v1,CXCL16v2,SR-PSOX,Zmynd15,b2b498Clo	Core
Cxcl17	CXCL17	Cxcl17	C-X-C motif chemokine ligand 17	VCC-1,Vcc1	Core
Cxcl2	CXCL2	Cxcl2	C-X-C motif chemokine ligand 2	CINC-2a,GROb,Gro2,MIP-2,MIP-2a,Mgsa-b,Mip2,Scyb,Scyb2	Core
Cxcl3	CXCL3	Cxcl3	C-X-C motif chemokine ligand 3	Dcip1,Gm1960	Core
Cxcl5	CXCL5	Cxcl5	C-X-C motif chemokine ligand 5	AMCF-II,Cxcl6,ENA-78,GCP-2,LIX,Scyb5,Scyb6	Core
Cxcl9	CXCL9	Cxcl9	C-X-C motif chemokine ligand 9	CMK,Mig,MuMIG,Scyb9,crg-10	Core
Cxcr1	CXCR1	Cxcr1	C-X-C motif chemokine receptor 1	Il8ra	Core
Cxcr3	CXCR3	Cxcr3	C-X-C motif chemokine receptor 3	Cd183,Cmkar3	Core
Cxcr4	CXCR4	Cxcr4	C-X-C motif chemokine receptor 4	CD184,CXC-R4,CXCR-4,Cmkar4,LESTR,PB-CKR,PBSF/SDF-1,Sdf1r,b2b220Clo	Core
Cxcr5	CXCR5	Cxcr5	C-X-C motif chemokine receptor 5	Blr1,CXC-R5,CXCR-5,Gpcr6,MDR15	Core
Cxcr6	CXCR6	Cxcr6	C-X-C motif chemokine receptor 6	BONZO,STRL33	Core
Cyp1b1	CYP1B1	Cyp1b1	cytochrome P450, family 1, subfamily b, polypeptide 1	CP1B,CYPIB1,P4501b1	Core
Cyp2u1	CYP2U1	Cyp2u1	cytochrome P450, family 2, subfamily u, polypeptide 1	8430436A10Rik	Core
Cystm1	CYSTM1	Cystm1	cysteine-rich transmembrane module containing 1	0610010O12Rik	Core
Dcn	DCN	Dcn	decorin	DC,DSPG2,PG40,PGII,PGS2,SLRR1B	Core
Ddc	DDC	Ddc	dopa decarboxylase	Aadc	Core
Ddit3	DDIT3	Ddit3	DNA-damage inducible transcript 3	AltDDIT3,CHOP-10,CHOP10,chop,gadd153	Core
Ddr1	DDR1	Ddr1	discoidin domain receptor family, member 1	6030432F18,CD167a,Cak,Nep,PTK3A	Core
Ddr2	DDR2	Ddr2	discoidin domain receptor family, member 2	Ntrkr3,tyro10	Core
Dhrs2	DHRS2	Dhrs2	dehydrogenase/reductase member 2	5430405K24Rik,Hep27	Core
Dll1	DLL1	Dll1	delta like canonical Notch ligand 1	Delta1	Core
Dll4	DLL4	Dll4	delta like canonical Notch ligand 4	Delta4	Core
Dmbt1	DMBT1	Dmbt1	deleted in malignant brain tumors 1	CRP,CRP-[a],CRP-[b],Crpd,DBMT1,gp300,p80	Core
Dnmt1	DNMT1	Dnmt1	DNA methyltransferase 1	Cxxc9,Dnmt,Dnmt1o,MCMT,MTase,Met-1,Met1,MommeD2,m.MmuI	Core
Dnmt3a	DNMT3A	Dnmt3a	DNA methyltransferase 3A	MmuIIIA	Core
Dpp4	DPP4	Dpp4	dipeptidylpeptidase 4	Cd26,Dpp-4,THAM	Core
Dpt	DPT	Dpt	dermatopontin	1810032B19Rik,5033416F05Rik,EQ-1,Eq1	Add-On
Dst	DST	Dst	dystonin	2310001O04Rik,A830042E19Rik,BP230,BPAG1-n,Bpag,Bpag1,Macf2,ah,athetoid,dt,mKIAA0728,nmf203,nmf339	Core
Dusp1	DUSP1	Dusp1	dual specificity phosphatase 1	3CH134,MKP1,Ptpn16,erp,mkp-1	Core
Dusp2	DUSP2	Dusp2	dual specificity phosphatase 2	PAC1	Core
Dusp4	DUSP4	Dusp4	dual specificity phosphatase 4	2700078F24Rik,E130306H24Rik,MKP2	Core
Dusp5	DUSP5	Dusp5	dual specificity phosphatase 5	Gm337	Core
Dusp6	DUSP6	Dusp6	dual specificity phosphatase 6	1300019I03Rik,MKP-3,MKP3,PYST1	Core
Efna1	EFNA1	Efna1	ephrin A1	B61,Efl1,Epl1,Eplg1,Lerk1	Core
Efna4	EFNA4	Efna4	ephrin A4	EFL-4,Epl4,LERK-4	Core
Efna5	EFNA5	Efna5	ephrin A5	AL-1,EFL-5,Ephrin-A5,Epl7,LERK-7,RAGS	Core
Efnb1	EFNB1	Efnb1	ephrin B1	Cek5-L,EFL-3,Elk-L,Epl2,Eplg2,LERK-2,Lerk2,Stra1	Core
Efnb2	EFNB2	Efnb2	ephrin B2	ELF-2,Epl5,Eplg5,Htk-L,LERK-5,Lerk5,NLERK-1	Core
Egf	EGF	Egf	epidermal growth factor		Core
Egfr	EGFR	Egfr	epidermal growth factor receptor	9030024J15Rik,Erbb,Errb1,Errp,Wa5,wa-2,wa2	Core
Eif5a	EIF5A	Eif5a	eukaryotic translation initiation factor 5A	D19Wsu54e,Eif4d,Eif5a1,eIF-4D,eIF-5A,eIF-5A-1,eIF-5A1	Core
Elane	ELANE	Elane	elastase, neutrophil expressed	Ela2,F430011M15Rik,NE	Core
Emp3	EMP3	Emp3	epithelial membrane protein 3	H-4,H4,HNMP-1,MI-35,Ymp	Core
Eng	ENG	Eng	endoglin	CD105,Endo,S-endoglin	Core
Eno1/b	ENO1	Eno1,Eno1b	enolase 1/b, alpha non-neuron	2-phospho-D-glycerate hydrolase,alpha-enolase,c-Myc promoter binding protein,Eno-1,Gm5506,MBP-1	Core
Entpd1	ENTPD1	Entpd1	ectonucleoside triphosphate diphosphohydrolase 1	2610206B08Rik,Cd39,E130009M23Rik,NTPDase-1	Core
Eomes	EOMES	Eomes	eomesodermin	TBR-2,Tbr2	Core
Epcam	EPCAM	Epcam	epithelial cell adhesion molecule	CD326,EGP,EGP-2,Egp314,Ep-CAM,EpCAM1,GA733-2,Ly74,TROP1,Tacsd1,Tacstd1,gp40	Core
Epha2	EPHA2	Epha2	Eph receptor A2	Eck,Myk2,Sek-2,Sek2	Core
Epha3	EPHA3	Epha3	Eph receptor A3	Cek4,EK4,ETK1,End3,Hek,Hek4,Mek4,Tyro4	Core
Epha4	EPHA4	Epha4	Eph receptor A4	2900005C20Rik,Cek8,Hek8,Sek,Sek1,Tyro1,rb	Core
Epha7	EPHA7	Epha7	Eph receptor A7	Cek11,Ebk,Ehk3,Hek11,Mdk1	Core
Ephb2	EPHB2	Ephb2	Eph receptor B2	Cek5,Drt,ETECK,Erk,Hek5,Nuk,Prkm5,Qek5,Sek3,Tyro5	Core
Ephb3	EPHB3	Ephb3	Eph receptor B3	Cek10,Etk2,HEK2,MDK5,Sek4,Tyro6,mDK-5	Core
Ephb4	EPHB4	Ephb4	Eph receptor B4	Htk,MDK2,Myk1,Tyro11,b2b2412Clo	Core
Ephb6	EPHB6	Ephb6	Eph receptor B6	Cekl,Mep	Core
Epor	EPOR	Epor	erythropoietin receptor		Core
Erbb2	ERBB2	Erbb2	erb-b2 receptor tyrosine kinase 2	Erbb-2,HER-2,HER2,Neu,c-erbB2,c-neu,l11Jus8,mKIAA3023	Core
Erbb3	ERBB3	Erbb3	erb-b2 receptor tyrosine kinase 3	Erbb-3,Erbb3r,Her3	Core
Esam	ESAM	Esam	endothelial cell-specific adhesion molecule	2310008D05Rik,Esam1,W117m	Core
Esr1	ESR1	Esr1	estrogen receptor 1 (alpha)	ER,ER-alpha,ERa,ERalpha,ESR,Estr,Estra,Nr3a1	Core
Ets1	ETS1	Ets1	E26 avian leukemia oncogene 1, 5' domain	D230050P06,Ets-1,Tpl1,p54,vs	Core
Etv4	ETV4	Etv4	ets variant 4	Pea-3,Pea3	Core
Etv5	ETV5	Etv5	ets variant 5	1110005E01Rik,8430401F14Rik,ERM	Core
Ezh2	EZH2	Ezh2	enhancer of zeste 2 polycomb repressive complex 2 subunit	Enx-1,Enx1h,KMT6,mKIAA4065	Core
Ezr	EZR	Ezr	ezrin	Vil2,p81	Core
Fabp4	FABP4	Fabp4	fatty acid binding protein 4, adipocyte	422/aP2,AFABP,ALBP,ALBP/Ap2,Ap2,Lbpl,P15	Core
Fabp5	FABP5	Fabp5	fatty acid binding protein 5, epidermal	E-FABP,Fabpe,Klbp,PA-FABP,mal1	Core
Fap	FAP	Fap	fibroblast activation protein	SIMP	Add-On
Fas	FAS	Fas	Fas cell surface death receptor	APO1,APT1,CD95,TNFR6,Tnfrsf6,lpr	Core
Fasl	FASLG	Fasl	Fas ligand	APT1LG1,CD178,CD95-L,CD95L,Fas-L,Faslg,Tnfsf6,Tnlg1a,gld	Core
Fasn	FASN	Fasn	fatty acid synthase	A630082H08Rik,FAS	Core
Fau	FAU	Fau	FAU ubiquitin like and ribosomal protein S30 fusion	MNSFB,MNSFbeta	Core
Fcer1g	FCER1G	Fcer1g	Fc receptor, IgE, high affinity I, gamma polypeptide	CD23,FcR-gamma,FcR[g],FcRgamma,Fce1g,FcepsilonRI,Ly-50	Core
Fcgbp	FCGBP	Fcgbp	Fc fragment of IgG binding protein	A430096B05Rik	Core
Fcgr4	FCGR3A	Fcgr4	Fc receptor, IgG, low affinity IV	4833442P21Rik,CD16-2,FcgRIV,FcgammaRIV,Fcgr3a,Fcrl3	Core
Fcrla	FCRLA	Fcrla	Fc receptor-like A	FCRL,FCRL1,FREB,Fcrlm1,Fcrx,Freb1,mFREB,mFcrX	Core
Fes	FES	Fes	feline sarcoma oncogene	FPS,c-fes	Core
Ffar2	FFAR2	Ffar2	free fatty acid receptor 2	GPCR43,Gpr43	Core
Ffar3	FFAR3	Ffar3	free fatty acid receptor 3	Gm478,Gpr41	Core
Ffar4	FFAR4	Ffar4	free fatty acid receptor 4	Ffa4,GT01,Gpr120,Gpr129,KPG_013,O3far1,Pgr4	Core
Fgf1	FGF1	Fgf1	fibroblast growth factor 1	Dffrx,Fam,Fgf-1,Fgf2b,Fgfa	Core
Fgf12	FGF12	Fgf12	fibroblast growth factor 12	B230343J05Rik,FGF-12,FHF-1,Fgf1a,Fhf1	Core
Fgf13	FGF13	Fgf13	fibroblast growth factor 13	Fgf1c,Fhf2	Core
Fgf18	FGF18	Fgf18	fibroblast growth factor 18	D130055P09Rik,FGF-18,Fgf6a	Core
Fgf2	FGF2	Fgf2	fibroblast growth factor 2	Fgf-2,Fgf2a,Fgfb,bFGF	Core
Fgf7	FGF7	Fgf7	fibroblast growth factor 7	Fgf5b,Kgf	Core
Fgf9	FGF9	Fgf9	fibroblast growth factor 9	Eks,FGF-9,Fgf4b,GAF,HBGF-9	Core
Fgfr1	FGFR1	Fgfr1	fibroblast growth factor receptor 1	Eask,FGFR-I,FLG,Fgfr-1,Flt-2,Fr1,Hspy,MFR,bFGF-R-1,c-fgr	Core
Fgfr2	FGFR2	Fgfr2	fibroblast growth factor receptor 2	Bek,Fgfr-2,Fgfr-7,Fgfr2b,Fgfr7,KGFR,KGFRTr,svs	Core
Fgfr3	FGFR3	Fgfr3	fibroblast growth factor receptor 3	CD333,FR3,Fgfr-3,Flg-2,HBGFR,Mfr3,sam3	Core
Fgg	FGG	Fgg	fibrinogen gamma chain	3010002H13Rik	Core
Fgr	FGR	Fgr	FGR proto-oncogene, Src family tyrosine kinase	Ali18,Mhdaali18	Core
Fhit	FHIT	Fhit	fragile histidine triad gene	Fra14A2	Core
Fkbp11	FKBP11	Fkbp11	FK506 binding protein 11	1110002O23Rik,FKBP-11	Core
Fkbp5	FKBP5	Fkbp5	FK506 binding protein 5	D17Ertd592e,Dit1,FKBP-5,FKBP51	Core
Flt1	FLT1	Flt1	FMS-like tyrosine kinase 1	Flt-1,VEGFR-1,VEGFR1,sFlt1	Core
Flt3l	FLT3LG	Flt3l	FMS-like tyrosine kinase 3 ligand	Flt3lg,Ly72L	Core
Fn1	FN1	Fn1	fibronectin 1	E330027I09,Fn,Fn-1	Core
Fos	FOS	Fos	FBJ osteosarcoma oncogene	D12Rfj1,c-fos,cFos	Core
Foxf1	FOXF1	Foxf1	forkhead box F1	FREAC1,Foxf1a,Freac-1,HFH-8,Hfh8	Core
Foxp3	FOXP3	Foxp3	forkhead box P3	JM2,scurfin,sf	Core
Fpr1	FPR1	Fpr1	formyl peptide receptor 1	FPR,LXA4R,fMLF-R	Core
Frmd8	FRMD8	Frmd8	FERM domain containing 8	1200004M23Rik,2310035N23Rik,4931429L16Rik,iTAP	Core
Fyb	FYB1	Fyb	FYN binding protein 1	ADAP,B630013F22Rik,Fyb1,FYB-120/130	Core
Fyn	FYN	Fyn	Fyn proto-oncogene		Core
Fzd1	FZD1	Fzd1	frizzled class receptor 1	FZ-1,Fz1	Core
Fzd3	FZD3	Fzd3	frizzled class receptor 3	D930050A07Rik,Fz3	Core
Fzd4	FZD4	Fzd4	frizzled class receptor 4	Fz4	Core
Fzd5	FZD5	Fzd5	frizzled class receptor 5	5330434N09Rik,Fz-5,Fz5,mFz5	Core
Fzd6	FZD6	Fzd6	frizzled class receptor 6	Fz6	Core
Fzd7	FZD7	Fzd7	frizzled class receptor 7	Fz7	Core
Fzd8	FZD8	Fzd8	frizzled class receptor 8	Fz8	Core
G0s2	G0S2	G0s2	G0/G1 switch gene 2		Add-On
G6pd2	G6PD	G6pd2	glucose-6-phosphate dehydrogenase 2	G6pdx-ps1,Gpd-2,Gpd2	Core
Gadd45b	GADD45B	Gadd45b	growth arrest and DNA-damage-inducible 45 beta	Myd118	Core
Gas6	GAS6	Gas6	growth arrest specific 6	Gas-6	Core
Gata3	GATA3	Gata3	GATA binding protein 3	Gata-3,jal	Core
Gc	GC	Gc	vitamin D binding protein	DBP,VDB	Core
Gcg	GCG	Gcg	glucagon	GLP-1,Glu,PPG	Core
Gdf15	GDF15	Gdf15	growth differentiation factor 15	MIC-1,NAG-1,SBF	Core
Gh	CSHL1	Gh	growth hormone	Gh1,Ghb1	Core
Glud1	GLUD1	Glud1	glutamate dehydrogenase 1	Gdh-X,Glud,Gludl	Core
Glul	GLUL	Glul	glutamate-ammonia ligase	GS,Glns	Core
Gm13889	C11orf96	Gm13889	predicted gene 13889	Ag2	Core
Gpbar1	GPBAR1	Gpbar1	G protein-coupled bile acid receptor 1	BG37,GPCR,GPR131,M-BAR,TGR5	Core
Gper1	GPER1	Gper1	G protein-coupled estrogen receptor 1	6330420K13Rik,CMKRL2,Ceprl,FEG-1,GPCR-Br,Gper,Gpr30	Core
Gpnmb	GPNMB	Gpnmb	glycoprotein (transmembrane) nmb	DC-HIL,Dchil,ipd	Core
Gpr183	GPR183	Gpr183	G protein-coupled receptor 183	Ebi2	Core
Gpx1	GPX1	Gpx1	glutathione peroxidase 1	CGPx,GPx-1,GSHPx-1,Gpx	Core
Gpx3	GPX3	Gpx3	glutathione peroxidase 3	EGPx,GPx,GSHPx-3,GSHPx-P	Core
Gsk3b	GSK3B	Gsk3b	glycogen synthase kinase 3 beta	7330414F15Rik,8430431H08Rik,GSK-3,GSK-3beta,GSK3	Add-On
Gsn	GSN	Gsn	gelsolin	ADF	Core
Gstp1/2	GSTP1	Gstp1,Gstp2	glutathione S-transferase, pi 1/2	Gst p-1,GstpiB,Gst3,Gst-3,Gst p-2,GSTpiA	Core
Gzma	GZMA	Gzma	granzyme A	Ctla-3,Ctla3,Hf,Hf1,SE1,TSP-1,TSP1	Core
Gzmb	GZMB	Gzmb	granzyme B	CCP-1/C11,CCP1,Ctla-1,Ctla1,GZB	Core
Gzmf	GZMH	Gzmf	granzyme F	CCP4,Ctla-7,Ctla7,MCSP-3	Core
Gzmg	GZMH	Gzmg	granzyme G	Ctla-7,Ctla7	Core
Gzmk	GZMK	Gzmk	granzyme K		Core
H2-Aa	MHC II	H2-Aa	histocompatibility 2, class II antigen A, alpha	Aalpha,H-2Aa,H2Aa,I-Aalpha,IAalpha,Ia-1,Ia1	Core
H2-Ab1	MHC II	H2-Ab1	histocompatibility 2, class II antigen A, beta 1	Abeta,H-2Ab,H2-Ab,I-Abeta,IAb,Ia-2,Ia2,Rmcs1	Core
H2-D1	MHC I	H2-D1	histocompatibility 2, D region locus 1	H-2D,H2-D,H2-K1	Core
H2-DMa	MHC II	H2-DMa	histocompatibility 2, class II, locus DMa	H-2Ma,H2-Ma	Core
H2-DMb1	MHC II	H2-DMb1	histocompatibility 2, class II, locus Mb1	H-2Mb1,H2-Mb1	Core
H2-DMb2	MHC II	H2-DMb2	histocompatibility 2, class II, locus Mb2	H-2Mb2,H2-Mb2	Core
H2-Eb1	MHC II	H2-Eb1	histocompatibility 2, class II antigen E beta	Eb,H-2Eb,H2Eb,Ia-4,Ia4	Core
H2-K1	MHC I	H2-K1	histocompatibility 2, K1, K region	H-2K,H-2K(d),H2-D1,H2-K,K-f	Core
H2-M3	MHC I	H2-M3	histocompatibility 2, M region locus 3	H-2M3,Hmt,M3a,MuprM3,MuprM301,MuprM302,R4B2	Core
H2-Ob	MHC II	H2-Ob	histocompatibility 2, O region beta locus	A-beta-2,A-beta2,H-2Ab,H-2I,H-2Ob,H2-Ab,H2-Ab2,H2-IAb2,Ob,vic1	Core
H2-Pa	MHC	H2-Pa	histocompatibility 2, P region alpha locus	H2-Pa-ps	Core
H2-Q1	MHC I	H2-Q1	histocompatibility 2, Q region locus 1	H-2Q1,H2-D1,Q1,Q1b,Q1d,Q1k,Qa-1,Qa1,Qed-1	Core
H2-Q10	MHC I	H2-Q10	histocompatibility 2, Q region locus 10	H-2Q10,H2-K1,Q10,Qa10	Core
H2-Q2	MHC I	H2-Q2	histocompatibility 2, Q region locus 2	Gm11132,H-2Q2,H2-D1,H2-K1,gs14-2	Core
H2-T23	MHC I	H2-T23	histocompatibility 2, T region locus 23	37b,37c,H-2T23,H2-K1,H2-Qa1,Qa-1,Qa-1(b),Qa1,Qed-1,T18c,T18c(37),T23b,T23d	Core
H2az1	H2AZ1	H2az1	H2A.Z variant histone 1	H2A.Z,H2A.Z1,H2a.z-1,H2afz	Core
Havcr2	HAVCR2	Havcr2	hepatitis A virus cellular receptor 2	TIM-3,Tim3,Timd3	Core
Hba-a1/2	HBA1	Hba-a1,Hba-a2	hemoglobin alpha, adult chain 1/2	alpha 1 globin,Hba1,alpha 2 globin	Core
Hbb	HBB	Hbb	hemoglobin beta chain complex		Core
Hcar2	HCAR2	Hcar2	hydroxycarboxylic acid receptor 2	Gpr109a,Gpr109b,HM74,Niacr1,PUMA-G,Pumag,mHM74b	Core
Hck	HCK	Hck	hemopoietic cell kinase	Bmk	Core
Hcst	HCST	Hcst	hematopoietic cell signal transducer	DAP10,KAP10	Core
Hdac1	HDAC1	Hdac1	histone deacetylase 1	HD1,Hdac1-ps,MommeD5,RPD3	Core
Hdac11	HDAC11	Hdac11	histone deacetylase 11		Core
Hdac3	HDAC3	Hdac3	histone deacetylase 3		Core
Hdac4	HDAC4	Hdac4	histone deacetylase 4	4932408F19Rik,HD4	Core
Hdac5	HDAC5	Hdac5	histone deacetylase 5	HD5,Hdac4,mHDA1,mKIAA0600	Core
Hexb	HEXB	Hexb	hexosaminidase B		Add-On
Hey1	HEY1	Hey1	hairy/enhancer-of-split related with YRPW motif 1	CHF2,HRT1,Herp2,Hesr1,bHLHb31,hesr-1	Core
Hgf	HGF	Hgf	hepatocyte growth factor	C230052L06Rik,HGF/SF,NK1,NK2,SF,SF/HGF	Core
Hif1a	HIF1A	Hif1a	hypoxia inducible factor 1, alpha subunit	HIF-1-alpha,HIF1-alpha,HIF1alpha,MOP1,bHLHe78	Core
Hilpda	HILPDA	Hilpda	hypoxia inducible lipid droplet associated	2310016C08Rik,Hig2	Core
Hmgb2	HMGB2	Hmgb2	high mobility group box 2	HMG-2,Hmg2	Core
Hmgcs1	HMGCS1	Hmgcs1	3-hydroxy-3-methylglutaryl-Coenzyme A synthase 1	B130032C06Rik	Add-On
Hpgds	HPGDS	Hpgds	hematopoietic prostaglandin D synthase	H-PGDS,Ptgds2	Core
Hsd17b2	HSD17B2	Hsd17b2	hydroxysteroid (17-beta) dehydrogenase 2		Core
Hsp90aa1	HSP90AA1	Hsp90aa1	heat shock protein 90, alpha (cytosolic), class A member 1	86kDa,89kDa,Hsp86-1,Hsp89,Hsp90,Hspca,hsp4	Core
Hsp90ab1	HSP90AB1	Hsp90ab1	heat shock protein 90 alpha (cytosolic), class B member 1	90kDa,Hsp84,Hsp84-1,Hsp90,Hspcb	Core
Hsp90b1	HSP90B1	Hsp90b1	heat shock protein 90, beta (Grp94), member 1	ERp99,GRP94,TA-3,Targ2,Tra-1,Tra1,endoplasmin,gp96	Core
Hspa1a	HSPA1A	Hspa1a	heat shock protein 1A	Hsp70-3,Hsp70.3,Hsp72,hsp68,hsp70A1	Core
Hspa1b	HSPA1B	Hspa1b	heat shock protein 1B	HSP70B1,Hsp70,Hsp70-1,Hsp70.1,hsp68	Core
Hspb1	HSPB1	Hspb1	heat shock protein 1	27kDa,Hsp25	Core
Hspg2	HSPG2	Hspg2	perlecan (heparan sulfate proteoglycan 2)	HSPG,Pcn,Plc,per	Add-On
Htt	HTT	Htt	huntingtin	C430023I11Rik,Hd,Hdh,IT15	Core
Iapp	IAPP	Iapp	islet amyloid polypeptide	DAP	Core
Ica1	ICA1	Ica1	islet cell autoantigen 1	69kDa,ICA69	Core
Icam1	ICAM1	Icam1	intercellular adhesion molecule 1	CD54,Icam-1,Ly-47,MALA-2	Core
Icam2	ICAM2	Icam2	intercellular adhesion molecule 2	CD102,Icam-2,Ly-60	Core
Icos	ICOS	Icos	inducible T cell co-stimulator	AILIM,CCLP,CRP-1,H4,Ly115	Core
Icosl	ICOSLG	Icosl	icos ligand	B7-H2,B7RP-1,B7h,GI50,GL50,GL50-B,ICOS-L,Icoslg,LICOS,Ly115l,mKIAA0653	Core
Ido1	IDO1	Ido1	indoleamine 2,3-dioxygenase 1	Ido,Indo	Core
Ier3	IER3	Ier3	immediate early response 3	IEX-1,cI-3,gly96	Core
Ifi27	IFI27	Ifi27	interferon, alpha-inducible protein 27	1110013J02Rik,2900026P10Rik,D12Ertd647e,ISG12a,Ifi27l1	Core
Ifi44l	IFI44L	Ifi44l	interferon-induced protein 44 like	H-28,H28,H28-1,NS1178	Core
Ifih1	IFIH1	Ifih1	interferon induced with helicase C domain 1	9130009C22Rik,Helicard,Hlcd,MDA5,RLR-2	Core
Ifit1	IFIT1	Ifit1	interferon-induced protein with tetratricopeptide repeats 1	GARG-16,IFI-56K,ISG56,Ifi56,P56	Core
Ifit3/b	IFIT3	Ifit3,Ifit3b	interferon-induced protein with tetratricopeptide repeats 3/b	Ifi49,Ifi49	Core
Ifitm1	IFITM1	Ifitm1	interferon induced transmembrane protein 1	1110036C17Rik,DSPA2a,Mil-2,Mil2	Core
Ifitm2	IFITM2	Ifitm2	interferon induced transmembrane protein 2	DSPA2c,Ifitm3l,fragilis3,mil-3	Core
Ifitm3	IFITM3	Ifitm3	interferon induced transmembrane protein 3	1110004C05Rik,Cd225,Cdw217,DSPA2b,Fgls,IP15,mil-1	Core
Ifna	IFNA	Ifna	interferon alpha	Ifa,Ifa8	Core
Ifnar1	IFNAR1	Ifnar1	interferon (alpha and beta) receptor 1	Ifar,Ifnar,Ifrc,Infar	Core
Ifnar2	IFNAR2	Ifnar2	interferon (alpha and beta) receptor 2	Ifnar-2	Core
Ifng	IFNG	Ifng	interferon gamma	IFN-g,If2f,Ifg	Core
Ifngr1	IFNGR1	Ifngr1	interferon gamma receptor 1	CD119,IFN-gammaR,Ifgr,Ifngr,Nktar	Core
Ifngr2	IFNGR2	Ifngr2	interferon gamma receptor 2	Ifgr2,Ifgt	Core
Ifnl2/3	IFNL2/3	Ifnl2,Ifnl3	interferon lambda 2/3	EG330496,Il28a,IFL-1,Il28,Il28b,INF-lambda	Core
Igf1	IGF1	Igf1	insulin-like growth factor 1	C730016P09Rik,Igf-1,Igf-I	Core
Igf1r	IGF1R	Igf1r	insulin-like growth factor I receptor	A330103N21Rik,CD221,D930020L01,IGF-1R,hyft	Core
Igf2	IGF2	Igf2	insulin-like growth factor 2	Igf-2,Igf-II,M6pr,Mpr,Peg2	Core
Igf2r	IGF2R	Igf2r	insulin-like growth factor 2 receptor	CD222,CI-MPR,M6P/IGF2R,Mpr300	Core
Igfbp3	IGFBP3	Igfbp3	insulin-like growth factor binding protein 3	IGFBP-3,IGgfbp3	Core
Igfbp5	IGFBP5	Igfbp5	insulin-like growth factor binding protein 5	IGFBP-5,IGFBP-5P	Core
Igfbp6	IGFBP6	Igfbp6	insulin-like growth factor binding protein 6	IGFBP-6	Add-On
Igfbp7	IGFBP7	Igfbp7	insulin-like growth factor binding protein 7	AGM,Fstl2,Mac25	Core
Igha	IGHA1	Igha	immunoglobulin heavy constant alpha	IgA,Igh-2	Core
Ighd	IGHD	Ighd	immunoglobulin heavy constant delta	IgD,Igh-5	Core
Ighg1	IGHG1	Ighg1	immunoglobulin heavy constant gamma 1 (G1m marker)	IgG1,Igh-4,VH7183	Core
Ighm	IGHM	Ighm	immunoglobulin heavy constant mu	Igh-6,Igh-M,Igh6,Igm,muH	Core
Igkc	IGKC	Igkc	immunoglobulin kappa constant	Igk-C	Core
Ikzf3	IKZF3	Ikzf3	IKAROS family zinc finger 3	5830411O07Rik,Aiolos,Zfpn1a3,Znfn1a3	Core
Il10	IL10	Il10	interleukin 10	CSIF,If2a,Il-10	Core
Il10ra	IL10RA	Il10ra	interleukin 10 receptor, alpha	CDw210,CDw210a,IL-10R1,IL-10RA,Il10r,mIL-10R	Core
Il10rb	IL10RB	Il10rb	interleukin 10 receptor, beta	6620401D04Rik,CRF2-4,Crfb4,D16H21S58,D21S58h,IL-10R2,Il10r2	Core
Il11	IL11	Il11	interleukin 11	IL-11	Core
Il11ra1/2	IL11RA	Il11ra1,Il11ra2	interleukin 11 receptor subunit alpha 1/2	Il11ra,Il-11ra,Il-11ra-alpha,NR1,ENSMUSG00000066201,Etl2,Etl-2,Il11ra-ps1	Core
Il12a	IL12A	Il12a	interleukin 12a	IL-12p35,Il-12a,Ll12a,p35	Core
Il12b	IL12B	Il12b	interleukin 12b	Il-12b,Il-12p40,Il12p40,p40	Core
Il12rb1	IL12RB1	Il12rb1	interleukin 12 receptor, beta 1	CD212,IL-12R-beta-1,IL-12R[b]	Core
Il12rb2	IL12RB2	Il12rb2	interleukin 12 receptor, beta 2	A930027I18Rik,IL-12RB2,Ifnm	Core
Il13ra1	IL13RA1	Il13ra1	interleukin 13 receptor, alpha 1	CD213a1,IL-13R-alpha-1,IL-13r[a],Il13ra,NR4	Core
Il15	IL15	Il15	interleukin 15	IL-15	Core
Il15ra	IL15RA	Il15ra	interleukin 15 receptor, alpha chain	IL-15RA	Core
Il16	IL16	Il16	interleukin 16	mKIAA4048	Core
Il17a	IL17A	Il17a	interleukin 17A	Ctla-8,Ctla8,IL-17,IL-17A,Il17	Core
Il17b	IL17B	Il17b	interleukin 17B	1110006O16Rik,1700006N07Rik,Zcyto7	Core
Il17d	IL17D	Il17d	interleukin 17D	IL-17D	Core
Il17ra	IL17RA	Il17ra	interleukin 17 receptor A	Cdw217,Il17r,VDw217	Core
Il17rb	IL17RB	Il17rb	interleukin 17 receptor B	Evi27,IL-17ER,IL-17Rh1,IL17RH1,Il17br	Core
Il17re	IL17RE	Il17re	interleukin 17 receptor E	IL-17RE,Il25r	Core
Il18	IL18	Il18	interleukin 18	Igif,Il-18	Core
Il18r1	IL18R1	Il18r1	interleukin 18 receptor 1	Il18ralpha,Il1rrp	Core
Il1a	IL1A	Il1a	interleukin 1 alpha	Il-1a	Core
Il1b	IL1B	Il1b	interleukin 1 beta	IL-1beta,Il-1b	Core
Il1r1	IL1R1	Il1r1	interleukin 1 receptor, type I	CD121a,CD121b,IL-1R-1,IL-1R-alpha,IL-1R1,IL-1RT-1,IL-1RT1,IL-iR,Il1r-1	Core
Il1r2	IL1R2	Il1r2	interleukin 1 receptor, type II	CD121b,Il1r-2	Core
Il1rap	IL1RAP	Il1rap	interleukin 1 receptor accessory protein	6430709H04Rik,IL-1RAcP	Core
Il1rl1	IL1RL1	Il1rl1	interleukin 1 receptor-like 1	DER4,Fit-1,Ly84,ST2L,St2,St2-rs1,T1,T1/ST2	Core
Il1rn	IL1RN	Il1rn	interleukin 1 receptor antagonist	F630041P17Rik,IL-1ra	Core
Il2	IL2	Il2	interleukin 2	Il-2	Core
Il20	IL20	Il20	interleukin 20	If2d,Zcyto10	Core
Il20ra	IL20RA	Il20ra	interleukin 20 receptor, alpha	E230031K19	Core
Il22ra1	IL22RA1	Il22ra1	interleukin 22 receptor, alpha 1	9130219A07Rik,IL-22R,Il22r	Core
Il23a	IL23A	Il23a	interleukin 23, alpha subunit p19	IL-23,p19	Core
Il24	IL24	Il24	interleukin 24	FISP,If2e,Mda-7,Mda7,St16	Core
Il27ra	IL27RA	Il27ra	interleukin 27 receptor, alpha	CRL1,IL-27R,Tccr,WSX-1,Wsx1,zcytor1	Core
Il2ra	IL2RA	Il2ra	interleukin 2 receptor, alpha chain	CD25,Il2r,Ly-43	Core
Il2rb	IL2RB	Il2rb	interleukin 2 receptor, beta chain	CD122,IL-15Rbeta,IL15Rbeta,Il-2/15Rbeta,Il-2Rbeta,p70	Core
Il2rg	IL2RG	Il2rg	interleukin 2 receptor, gamma chain	CD132,[g]c,gamma(c),gc,p64	Core
Il33	IL33	Il33	interleukin 33	9230117N10Rik,Il-33,Il1f11,NF-HEV	Core
Il34	IL34	Il34	interleukin 34	2010004A03Rik	Core
Il36g	IL36G	Il36g	interleukin 36G	IL-36gamma,If36g,Il1f9	Core
Il3ra	IL3RA	Il3ra	interleukin 3 receptor, alpha chain	CD123,CDw123,SUT-1	Core
Il4ra	IL4R	Il4ra	interleukin 4 receptor, alpha	CD124,Il4r	Core
Il6	IL6	Il6	interleukin 6	Il-6	Core
Il6ra	IL6R	Il6ra	interleukin 6 receptor, alpha	CD126,IL-6R,IL-6R-alpha,IL-6RA,Il6r	Core
Il6st	IL6ST	Il6st	interleukin 6 signal transducer	5133400A03Rik,CD130,D13Ertd699e,gp130	Core
Il7	IL7	Il7	interleukin 7	A630026I06Rik,Il-7,hlb368	Core
Il7r	IL7R	Il7r	interleukin 7 receptor	CD127,IL-7Ralpha	Core
Inha	INHA	Inha	inhibin alpha		Core
Inhba	INHBA	Inhba	inhibin beta-A		Core
Inhbb	INHBB	Inhbb	inhibin beta-B		Core
Ins1	INS	Ins1	insulin I	Ins-1,Ins2-rs1	Core
Insig1	INSIG1	Insig1	insulin induced gene 1	1810013C12Rik,Insig-1	Add-On
Insr	INSR	Insr	insulin receptor	4932439J01Rik,CD220,D630014A15Rik,IR,IR-A,IR-B	Core
Irf3	IRF3	Irf3	interferon regulatory factor 3	C920001K05Rik,IRF-3	Core
Irf4	IRF4	Irf4	interferon regulatory factor 4	IRF-4,LSIRF,NF-EM5,Spip	Core
Isg15	ISG15	Isg15	ISG15 ubiquitin-like modifier	G1p2,IGI15,IP17,Irfp,UCRP	Add-On
Itga1	ITGA1	Itga1	integrin alpha 1	CD49A,E130012M19Rik,Vla1	Core
Itga2	ITGA2	Itga2	integrin alpha 2	CD49B,DX5,GPIa	Core
Itga3	ITGA3	Itga3	integrin alpha 3	CD49C,GAPB3	Core
Itga5	ITGA5	Itga5	integrin alpha 5 (fibronectin receptor alpha)	Cd49e,Fnra,VLA5	Core
Itga6	ITGA6	Itga6	integrin alpha 6	5033401O05Rik,Cd49f,VLA-6	Core
Itga8	ITGA8	Itga8	integrin alpha 8		Core
Itga9	ITGA9	Itga9	integrin alpha 9	(alpha)9,2610002H11Rik,6720458D17Rik,D130073C02,D9Ertd428e	Core
Itgae	ITGAE	Itgae	integrin alpha E, epithelial-associated	A530055J10,CD103,aM290,alpha-E1,alpha-M290	Core
Itgal	ITGAL	Itgal	integrin alpha L	(p180),Cd11a,LFA-1,LFA-1A,Ly-15,Ly-21	Core
Itgam	ITGAM	Itgam	integrin alpha M	CD11b/CD18,CR3,CR3A,Cd11b,F730045J24Rik,Ly-40,MAC1,Mac-1,Mac-1a	Core
Itgav	ITGAV	Itgav	integrin alpha V	1110004F14Rik,2610028E01Rik,CD51,D430040G12Rik	Core
Itgax	ITGAX	Itgax	integrin alpha X	Cd11c,Cr4,N418	Core
Itgb1	ITGB1	Itgb1	integrin beta 1 (fibronectin receptor beta)	4633401G24Rik,CD29,Fnrb,Gm9863,gpIIa	Core
Itgb2	ITGB2	Itgb2	integrin beta 2	2E6,Cd18,LAD,LCAMB,Lfa1,MF17	Core
Itgb4	ITGB4	Itgb4	integrin beta 4	C230078O20,CD104	Core
Itgb5	ITGB5	Itgb5	integrin beta 5	ESTM23,[b]-5,[b]5,[b]5A,[b]5B,beta-5,beta5	Core
Itgb6	ITGB6	Itgb6	integrin beta 6	2210409C20Rik,4831415H04Rik	Core
Itgb8	ITGB8	Itgb8	integrin beta 8	4832412O06Rik	Core
Itk	ITK	Itk	IL2 inducible T cell kinase	Emt,Tcsk,Tsk	Core
Itm2a	ITM2A	Itm2a	integral membrane protein 2A	Bricd2a,E25,Itm2	Core
Itm2b	ITM2B	Itm2b	integral membrane protein 2B	Bri,Bri2,Bricd2b,D14Sel6,E25BMM,imBRI2	Add-On
Jag1	JAG1	Jag1	jagged 1	ABE2,Gena228,Gsfabe2,Htu,Ozz,Ser-1	Core
Jak1	JAK1	Jak1	Janus kinase 1	BAP004,C130039L05Rik	Core
Jak2	JAK2	Jak2	Janus kinase 2	Fd17	Core
Jchain	JCHAIN	Jchain	immunoglobulin joining chain	9530090F24Rik,Igj,Jch	Core
Jun	JUN	Jun	jun proto-oncogene	AP-1,Junc,c-jun	Core
Junb	JUNB	Junb	jun B proto-oncogene		Core
Kdr	KDR	Kdr	kinase insert domain protein receptor	6130401C07,Flk-1,Flk1,Krd-1,Ly73,VEGFR-2,VEGFR2,orv,sVEGFR-2	Core
Kir3dl1/2	KIR2DL1/2	Kir3dl1,Kir3dl2	killer cell immunoglobulin-like receptor, three domains, long cytoplasmic tail, 1/2	Kirl1,Kirl2,LOC245615	Core
Kit	KIT	Kit	KIT proto-oncogene receptor tyrosine kinase	Bs,CD117,Fdc,Gsfsco1,Gsfsco5,Gsfsow3,SCO1,SCO5,SOW3,Ssm,Tr-kit,W,c-KIT	Core
Kitl	KITLG	Kitl	kit ligand	Clo,Con,Gb,Kitlg,Mgf,SCF,SF,SLF,Sl,blz,contrasted	Core
Klf2	KLF2	Klf2	Kruppel-like transcription factor 2 (lung)	Lklf	Core
Klra17		Klra17	killer cell lectin-like receptor, subfamily A, member 17	Ly49q,Ly49q1	Core
Klrb1	KLRB1	Klrb1	killer cell lectin-like receptor subfamily B member 1	4930431A04Rik,Gm4696,Klrb1g,Klrb6,Ly-55,Ly55,NKR-P1G,Nkrp-1e,Nkrp1g	Core
Klrb1c	KLRB1	Klrb1c	killer cell lectin-like receptor subfamily B member 1C	CD161,Klrb1b,Ly-59,Ly55c,Ly59,NK-RP1,NK1.1,NKR-P1.9,NKRP1,NKRP140,Nk-1,Nk-1.2,Nk1,Nk1.2,Nkrp1b,Nkrp1c,ly-55c	Core
Klrk1	KLRK1	Klrk1	killer cell lectin-like receptor subfamily K, member 1	D6H12S2489E,NKG2-D,Nkg2d	Core
Kras	KRAS	Kras	Kirsten rat sarcoma viral oncogene homolog	K-Ras,K-Ras 2,K-ras,Ki-ras,Kras-2,Kras2,c-K-ras,c-Ki-ras,p21B,ras	Core
Krt1	KRT1	Krt1	keratin 1	Krt-2.1,Krt2-1,Krt86	Core
Krt10	KRT10	Krt10	keratin 10	D130054E02Rik,K10,K1C1,Krt-1.10,Krt1-10	Core
Krt13	KRT13	Krt13	keratin 13	CK13,K13,Krt-1.13,Krt1-13	Core
Krt14	KRT14	Krt14	keratin 14	CK-14,K14,Krt-1.14,Krt1-14	Core
Krt15	KRT15	Krt15	keratin 15	K15,Krt1-15	Core
Krt16	KRT16	Krt16	keratin 16	CK-16,K16,Krt1-16	Core
Krt17	KRT17	Krt17	keratin 17	K17,Krt1-17	Core
Krt18	KRT18	Krt18	keratin 18	CK18,K18,Krt1-18	Core
Krt19	KRT19	Krt19	keratin 19	CK-19,EndoC,K19,Krt-1.19,Krt1-19	Core
Krt20	KRT20	Krt20	keratin 20	9030623C06Rik,Ck-20,Ck20,K20,Krt21	Core
Krt23	KRT23	Krt23	keratin 23	CK23,Haik1,K23,Krt1-23	Core
Krt4	KRT4	Krt4	keratin 4	K4,Krt-2.4,Krt2-4	Core
Krt6a	KRT6A	Krt6a	keratin 6A	2310016L08Rik,CK-6A,K6A,K6[a],Krt2-6a,Krt2-6c,MK6a,mK6[a]	Core
Krt6b	KRT6B	Krt6b	keratin 6B	Krt2-6b,mK6[b]	Core
Krt7	KRT7	Krt7	keratin 7	D15Wsu77e,K7,Krt2-7	Core
Krt8	KRT8	Krt8	keratin 8	Card2,EndoA,K8,Krt-2.8,Krt2-8	Core
Krt80	KRT80	Krt80	keratin 80	1200016G03Rik,2310041I20Rik,CK-80,K80,Kb20	Core
Krt86	KRT86	Krt86	keratin 86	5430421N21Rik,Khb4,Krt2-10,Krt2-11,MHb4	Core
Lag3	LAG3	Lag3	lymphocyte-activation gene 3	CD223,LAG-3,Ly66	Core
Lair1	LAIR1	Lair1	leukocyte-associated Ig-like receptor 1	5133400O11Rik,D7Bwg0421e,Lair-1	Core
Lama4	LAMA4	Lama4	laminin, alpha 4		Add-On
Lamp2	LAMP2	Lamp2	lysosomal-associated membrane protein 2	CD107b,LGP-B,Lamp II,Lamp-2,Lamp-2a,Lamp-2b,Lamp-2c,Mac3	Core
Lamp3	LAMP3	Lamp3	lysosomal-associated membrane protein 3	1200002D17Rik,Cd208,DC-LAMP,DCLAMP,LAMP,TSC403	Core
Lcn2	LCN2	Lcn2	lipocalin 2	24p3,NRL,Sip24	Core
Ldb2	LDB2	Ldb2	LIM domain binding 2	CLIM1,CLP-36,Ldb3	Core
Ldha	LDHA	Ldha	lactate dehydrogenase A	Ldh1,Ldhm,l7R2	Core
Ldlr	LDLR	Ldlr	low density lipoprotein receptor	Hlb301	Core
Lefty1	LEFTY1	Lefty1	left right determination factor 1	Ebaf,Leftb,Stra3,Tgfb4,lefty,lefty-1	Core
Lep	LEP	Lep	leptin	ob,obese	Core
Lgals1	LGALS1	Lgals1	lectin, galactose binding, soluble 1	Gal-1,Galbp,L-14.5,L14,Lect14,galectin-1	Core
Lgals3	LGALS3	Lgals3	lectin, galactose binding, soluble 3	GBP,L-34,Mac-2,gal3	Core
Lgals3bp	LGALS3BP	Lgals3bp	lectin, galactoside-binding, soluble, 3 binding protein	90K,CyCAP,MAC-2BP,Ppicap,Tango10b	Core
Lgals9	LGALS9	Lgals9	lectin, galactose binding, soluble 9	LGALS35,Lgals5,gal-9,galectin-9	Core
Lgr5	LGR5	Lgr5	leucine rich repeat containing G protein coupled receptor 5	FEX,Gpr49	Core
Lif	LIF	Lif	leukemia inhibitory factor		Core
Lifr	LIFR	Lifr	LIF receptor alpha	A230075M04Rik,LIF	Core
Lmna	LMNA	Lmna	lamin A	Dhe	Core
Lpar5	LPAR5	Lpar5	lysophosphatidic acid receptor 5	GPR93,Gm1072,Gpr92,LPA5	Core
Ltb	LTB	Ltb	lymphotoxin B	LTbeta,Tnfc,Tnfsf3,Tnlg1c,p33	Core
Ltbr	LTBR	Ltbr	lymphotoxin B receptor	LTbetaR,Ltar,TNF-R-III,TNFCR,TNFR-RP,TNFR2-RP,TNFRrp,Tnfbr,Tnfrsf3	Core
Ltf	LTF	Ltf	lactotransferrin	Csp82,Lf,MMS10R,Ms10r	Core
Lum	LUM	Lum	lumican	Ldc,SLRR2D	Core
Ly6d	LY6D	Ly6d	lymphocyte antigen 6 family member D	Ly-61,Ly61,Thb	Core
Ly75	LY75	Ly75	lymphocyte antigen 75	CD205,DEC-205,DEC205	Core
Lyn	LYN	Lyn	LYN proto-oncogene, Src family tyrosine kinase	Hck-2,p53Lyn,p56Lyn	Core
Lyve1	LYVE1	Lyve1	lymphatic vessel endothelial hyaluronan receptor 1	1200012G08Rik,Crsbp-1,Lyve-1,Xlkd1	Add-On
Lyz3	LYZ	Lyz3	lysozyme 3	9530003J23Rik,Lyzf1	Core
Maf	MAF	Maf	MAF bZIP transcription factor	2810401A20Rik,A230108G15Rik,c-maf	Core
Maml2	MAML2	Maml2	mastermind like transcriptional coactivator 2	5930431H10	Core
Map1lc3b	MAP1LC3B	Map1lc3b	microtubule-associated protein 1 light chain 3 beta	1010001C15Rik,Atg8,LC3b,MAP1A/MAP1B,Map1lc3	Core
Map2k1	MAP2K1	Map2k1	mitogen-activated protein kinase kinase 1	MAPKK1,MEKK1,Mek1,Prkmk1	Add-On
Mapk13	MAPK13	Mapk13	mitogen-activated protein kinase 13	SAPK4,Serk4	Core
Mapk14	MAPK14	Mapk14	mitogen-activated protein kinase 14	CSBP2,Crk1,Csbp1,Mxi2,PRKM14,PRKM15,p38,p38-alpha,p38MAPK,p38a,p38alpha	Core
Marcksl1	MARCKSL1	Marcksl1	MARCKS-like 1	D4Bc1,F52,MacMARCKS,Macs2,Macs3,Mlp,Mrp	Add-On
Marco	MARCO	Marco	macrophage receptor with collagenous structure	Ly112,Scara2	Core
Mb	MB	Mb	myoglobin		Core
Mcpt8		Mcpt8	mast cell protease 8	MMCP-8	Core
Mecom	MECOM	Mecom	MDS1 and EVI1 complex locus	D630039M04Rik,Evi-1,Evi1,Jbo,Mds,Mds1,Mds1-Evi1,Prdm3,Znfpr1b1	Core
Meg3	MEG3	Meg3	maternally expressed 3	2900016C05Rik,3110050O07Rik,6330408G06Rik,D12Bwg1266e,Gtl2	Core
Mertk	MERTK	Mertk	MER proto-oncogene tyrosine kinase	Eyk,Mer,Nyk,nmf12	Core
Met	MET	Met	met proto-oncogene	HGF,HGFR,Par4,c-Met	Core
Mfap5	MFAP5	Mfap5	microfibrillar associated protein 5	MAGP-2,MFAP-5	Core
Mgp	MGP	Mgp	matrix Gla protein	Mglap	Core
Mif	MIF	Mif	macrophage migration inhibitory factor (glycosylation-inhibiting factor)	DER6,GIF,Glif	Core
Mki67	MKI67	Mki67	antigen identified by monoclonal antibody Ki 67	D630048A14Rik,Ki-67,Ki67	Core
Mlh1	MLH1	Mlh1	mutL homolog 1	1110035C23Rik	Core
Mmp12	MMP12	Mmp12	matrix metallopeptidase 12	MME,Mmel	Core
Mmp14	MMP14	Mmp14	matrix metallopeptidase 14 (membrane-inserted)	MMP-X1,MT-MMP-1,MT1-MMP,sabe	Core
Mmp19	MMP19	Mmp19	matrix metallopeptidase 19		Core
Mmp1a	MMP1	Mmp1a	matrix metallopeptidase 1a (interstitial collagenase)	MMP-1a,Mcol-A,Mcola	Core
Mmp2	MMP2	Mmp2	matrix metallopeptidase 2	Clg4a,GelA,MMP-2	Core
Mmp7	MMP7	Mmp7	matrix metallopeptidase 7	MAT,MMP-7	Core
Mmp9	MMP9	Mmp9	matrix metallopeptidase 9	B/MMP9,Clg4b,Gel B,MMP-9,pro-MMP-9	Core
Mpo	MPO	Mpo	myeloperoxidase	mKIAA4033	Core
Mrc1	MRC1	Mrc1	mannose receptor, C type 1	CD206,MR	Core
Mrc2	MRC2	Mrc2	mannose receptor, C type 2	Endo180,mKIAA0709,uPARAP	Core
Ms4a1	MS4A1	Ms4a1	membrane-spanning 4-domains, subfamily A, member 1	Cd20,Ly-44,Ms4a2	Core
Ms4a4a	MS4A4A	Ms4a4a	membrane-spanning 4-domains, subfamily A, member 4A	EG666907	Add-On
Ms4a4b	MS4A4A	Ms4a4b	membrane-spanning 4-domains, subfamily A, member 4B	Chandra,Ly116	Core
Ms4a6b	MS4A6A	Ms4a6b	membrane-spanning 4-domains, subfamily A, member 6B	1810027D10Rik	Core
Msh2	MSH2	Msh2	mutS homolog 2		Core
Msmb	MSMB	Msmb	beta-microseminoprotein	PIP,PSP94,beta-MSP	Core
Msr1	MSR1	Msr1	macrophage scavenger receptor 1	MRS-A,MSR,MSR-A,SR-A,SR-AI,SR-AII,Scara1,Scvr	Core
Mst1r	MST1R	Mst1r	macrophage stimulating 1 receptor (c-met-related tyrosine kinase)	CD136,CDw136,Fv-2,Fv2,PTK8,Ron,STK,p185-Ron	Core
Mt1	MT1X	Mt1	metallothionein 1	MT-I,Mt-1	Core
Mt2	MT2A	Mt2	metallothionein 2	MT-II,Mt-2	Core
Mthfd1l	MTHFD1L	Mthfd1l	methylenetetrahydrofolate dehydrogenase (NADP+ dependent) 1-like	2410004L15Rik,Fthfsdc1	Core
Mtor	MTOR	Mtor	mechanistic target of rapamycin kinase	2610315D21Rik,FRAP,FRAP2,Frap1,RAFT1,RAPT1,flat	Core
Muc1	MUC1	Muc1	mucin 1, transmembrane	CD227,EMA,Muc-1	Core
Mx1	MX1	Mx1	MX dynamin-like GTPase 1	Mx,Mx-1	Core
Mxra8	MXRA8	Mxra8	matrix-remodelling associated 8	1200013A08Rik,1700095D18Rik,Asp3,Dicam	Core
Myc	MYC	Myc	myelocytomatosis oncogene	Myc2,Niard,Nird,bHLHe39	Core
Myh11	MYH11	Myh11	myosin, heavy polypeptide 11, smooth muscle	SM1,SM2,smMHC	Core
Myh6	MYH6	Myh6	myosin, heavy polypeptide 6, cardiac muscle, alpha	A830009F23Rik,Myhc-a,Myhca,alpha-MHC,alphaMHC	Core
Myl12a	MYL12A	Myl12a	myosin, light chain 12A, regulatory, non-sarcomeric	2900073G15Rik	Core
Myl12b	MYL12B	Myl12b	myosin, light chain 12B, regulatory	1500001M02Rik,Mylc2b,RLC-B	Core
Myl4	MYL4	Myl4	myosin, light polypeptide 4	ALC1,AMLC,ELC,ELC1a,GT1,MLC1EMB,MLC1a,Myla	Core
Myl7	MYL7	Myl7	myosin, light polypeptide 7, regulatory	MLC-2alpha,MLC2a,MYL2A,Mylc2a,RLC-A	Core
Myl9	MYL9	Myl9	myosin, light polypeptide 9, regulatory	MLC20,Mylc2c,RLC-C	Core
Mzb1	MZB1	Mzb1	marginal zone B and B1 cell-specific protein 1	2010001M09Rik,PACAP,pERp1	Core
Mzt2	MZT2A	Mzt2	mitotic spindle organizing protein 2	2410018G20Rik,2610001E06Rik,Fam128,Fam128b	Core
Naca	NACA	Naca	nascent polypeptide-associated complex alpha polypeptide	Gm1878,mKIAA0363,skNAC	Core
Nanog	NANOG	Nanog	Nanog homeobox	2410002E02Rik,ENK,Stm1,ecat4	Core
Ncam1	NCAM1	Ncam1	neural cell adhesion molecule 1	CD56,E-NCAM,NCAM-1,Ncam	Add-On
Ncr1	NCR1	Ncr1	natural cytotoxicity triggering receptor 1	Cd335,Ly94,NKp46	Core
Ndrg1	NDRG1	Ndrg1	N-myc downstream regulated gene 1	CAP43,CMT4D,DRG1,HMSNL,NMSL,Ndr1,Ndrl,PROXY1,RTP,TDD5	Core
Ndufa4l2	NDUFA4L2	Ndufa4l2	Ndufa4, mitochondrial complex associated like 2		Add-On
Neat1	NEAT1	Neat1	nuclear paraspeckle assembly transcript 1 (non-protein coding)	2310043N10Rik,VINC	Core
Nell2	NELL2	Nell2	NEL-like 2	A330108N19Rik,mel91	Core
Nfkb1	NFKB1	Nfkb1	nuclear factor of kappa light polypeptide gene enhancer in B cells 1, p105	NF-KB1,NF-kappaB,NF-kappaB1,p105,p50,p50/p105	Core
Nfkbia	NFKBIA	Nfkbia	nuclear factor of kappa light polypeptide gene enhancer in B cells inhibitor, alpha	Nfkbi	Core
Ngfr	NGFR	Ngfr	nerve growth factor receptor (TNFR superfamily, member 16)	LNGFR,Tnfrsf16,p75,p75NGFR,p75NTR	Core
Nkg7	NKG7	Nkg7	natural killer cell group 7 sequence	2500004F03Rik	Core
Nlrc4	NLRC4	Nlrc4	NLR family, CARD domain containing 4	9530011P19Rik,CLAN,CLAN1,CLANA,CLANB,CLANC,CLAND,Card12,IPAF	Core
Nlrc5	NLRC5	Nlrc5	NLR family, CARD domain containing 5	NOD27	Core
Nlrp1a	NLRP1	Nlrp1a	NLR family, pyrin domain containing 1A	CARD7,DEFCAP,Gm14,Gm15,NAC,Nalp1,Nalp1a,Nlrp1,PP1044	Core
Nlrp2	NLRP2	Nlrp2	NLR family, pyrin domain containing 2	E330007A02Rik,NBS1,Nalp2,PAN1,PYPAF2	Core
Nlrp3	NLRP3	Nlrp3	NLR family, pyrin domain containing 3	AGTAVPRL,AII/AVP,Cias1,FCAS,FCU,MWS,Mmig1,NALP3,Pypaf1	Core
Nod2	NOD2	Nod2	nucleotide-binding oligomerization domain containing 2	ACUG,BLAU,CD,Card15,F830032C23Rik,IBD1,Nlrc2	Core
Nosip	NOSIP	Nosip	nitric oxide synthase interacting protein	2310061K06Rik,CGI-25	Core
Notch1	NOTCH1	Notch1	notch 1	9930111A19Rik,Mis6,N1,Tan1,lin-12	Core
Notch2	NOTCH2	Notch2	notch 2	N2	Core
Notch3	NOTCH3	Notch3	notch 3	N3,hpbk	Core
Nppc	NPPC	Nppc	natriuretic peptide type C	CNP,lbab	Core
Npr1	NPR1	Npr1	natriuretic peptide receptor 1	GC-A,NPR-A,NPRA,Pndr	Core
Npr2	NPR2	Npr2	natriuretic peptide receptor 2	GC-B,GC-B2,GC-B3,cn,mNPR-B,pwe	Core
Npr3	NPR3	Npr3	natriuretic peptide receptor 3	ANP-C,ANPR-C,EF-2,NPR-C,lgj,stri	Core
Nr1h2	NR1H2	Nr1h2	nuclear receptor subfamily 1, group H, member 2	LXR,LXRB,LXRBSV,LXRbeta,NER1,OR-1,RIP15,UR,Unr,Unr2	Core
Nr1h3	NR1H3	Nr1h3	nuclear receptor subfamily 1, group H, member 3	LXR,RLD1,Unr1	Core
Nr2f2	NR2F2	Nr2f2	nuclear receptor subfamily 2, group F, member 2	2700033K02Rik,9430015G03Rik,ARP-1,Aporp1,COUP-TF2,COUP-TFII,COUPTFB,EAR3,SVP40,Tcfcoup2	Add-On
Nr3c1	NR3C1	Nr3c1	nuclear receptor subfamily 3, group C, member 1	GR,Grl-1,Grl1	Core
Nrg1	NRG1	Nrg1	neuregulin 1	6030402G23Rik,ARIA,D230005F13Rik,GGF,GGFII,HRG,HRGalpha,Hgl,NDF,Pro-NRG1,SMDF	Core
Nrxn1	NRXN1	Nrxn1	neurexin I	1700062G21Rik,9330127H16Rik,A230068P09Rik,mKIAA0578	Core
Nrxn3	NRXN3	Nrxn3	neurexin III		Core
Nt5c3	NT5C3A	Nt5c3	5'-nucleotidase, cytosolic III	1600024P05Rik,2610206B05Rik,3110004A18Rik,Nt5c3a,Nt5y,P5'N-1,P5N-1,PN-1,PN-I,PSN1,UMPH,Umph-1,Umph1,cN-III,lupin,p36	Core
Ntrk2	NTRK2	Ntrk2	neurotrophic tyrosine kinase, receptor, type 2	GP145-TrkB/GP95-TrkB,Tkrb,trk-B,trkB	Core
Nupr1	NUPR1	Nupr1	nuclear protein transcription regulator 1	2310032H04Rik,Com1,p8	Add-On
Nusap1	NUSAP1	Nusap1	nucleolar and spindle associated protein 1	2610201A12Rik,ANKT,BM037,LNP,NuSAP,Q0310,SAPL	Core
Oas1a/g	OAS1	Oas1a,Oas1g	2'-5' oligoadenylate synthetase 1A/G	L3,L2,Mmu-L,Mmu-L2, as1a,Oias1,Oias-1	Core
Oas2	OAS2	Oas2	2'-5' oligoadenylate synthetase 2	Oasl11	Core
Oas3	OAS3	Oas3	2'-5' oligoadenylate synthetase 3	Oasl10	Core
Oasl1	OASL	Oasl1	2'-5' oligoadenylate synthetase-like 1	7530414C13Rik,oasl9	Core
Olfm4	OLFM4	Olfm4	olfactomedin 4	GC1,GW112,Gm296,Gm913,OlfD,pPD4	Core
Olr1	OLR1	Olr1	oxidized low density lipoprotein (lectin-like) receptor 1	LOX-1,SR-EI,Scare1	Core
Osm	OSM	Osm	oncostatin M	OncoM	Core
Osmr	OSMR	Osmr	oncostatin M receptor	OSMRB	Core
P2rx5	P2RX5	P2rx5	purinergic receptor P2X, ligand-gated ion channel, 5	P2X5	Core
Parp1	PARP1	Parp1	poly (ADP-ribose) polymerase family, member 1	5830444G22Rik,ARTD1,Adprp,Adprt1,PARP,PPOL,msPARP,parp-1,sPARP-1	Core
Pcna	PCNA	Pcna	proliferating cell nuclear antigen		Core
Pdcd1	PDCD1	Pdcd1	programmed cell death 1	Ly101,PD-1,Pdc1	Core
Pdcd1lg2	PDCD1LG2	Pdcd1lg2	programmed cell death 1 ligand 2	B7-DC,Btdc,F730015O22Rik,PD-L2	Core
Pdgfa	PDGFA	Pdgfa	platelet derived growth factor, alpha	PDGF-1	Core
Pdgfb	PDGFB	Pdgfb	platelet derived growth factor, B polypeptide	PDGF-2,PDGF-B,Sis,c-sis	Core
Pdgfc	PDGFC	Pdgfc	platelet-derived growth factor, C polypeptide	1110064L01Rik,PDGF-C,SCDGF,VEGF-E	Core
Pdgfd	PDGFD	Pdgfd	platelet-derived growth factor, D polypeptide	1110003I09Rik	Core
Pdgfra	PDGFRA	Pdgfra	platelet derived growth factor receptor, alpha polypeptide	CD140a,Pdgfr-2	Core
Pdgfrb	PDGFRB	Pdgfrb	platelet derived growth factor receptor, beta polypeptide	CD140b,PDGFR-1,Pdgfr	Core
Pds5a	PDS5A	Pds5a	PDS5 cohesin associated factor A	9030416H16Rik,B230308N11Rik,E230024D05Rik	Core
Pecam1	PECAM1	Pecam1	platelet/endothelial cell adhesion molecule 1	Cd31,PECAM-1,Pecam	Core
Pf4	PF4	Pf4	platelet factor 4	Cxcl4,Scyb4	Core
Pfn1	PFN1	Pfn1	profilin 1	Pfn	Core
Pgf	PGF	Pgf	placental growth factor	PIGF,Plgf	Core
Pgk1	PGK1	Pgk1	phosphoglycerate kinase 1	Pgk-1	Add-On
Pgr	PGR	Pgr	progesterone receptor	9930019P03Rik,NR3C3,PR,PR-A,PR-B	Core
Phlda2	PHLDA2	Phlda2	pleckstrin homology like domain, family A, member 2	Ipl,Tssc3	Core
Pigr	PIGR	Pigr	polymeric immunoglobulin receptor		Core
Plac8	PLAC8	Plac8	placenta-specific 8	C15,D5Wsu111e	Core
Plac9	PLAC9	Plac9	placenta specific 9	Gm10393,Gm9780,Plac9a,Plac9b	Core
Plcg1	PLCG1	Plcg1	phospholipase C, gamma 1	Cded,Plc-1,Plc-gamma1,Plcg-1	Add-On
Pld3	PLD3	Pld3	phospholipase D family member 3	Sam-9	Add-On
Plekhg2	PLEKHG2	Plekhg2	pleckstrin homology domain containing, family G (with RhoGef domain) member 2	Clg,Cslg	Core
Pnoc	PNOC	Pnoc	prepronociceptin	N/OFQ,Npnc1,OFQ/N	Core
Pou5f1	POU5F1	Pou5f1	POU domain, class 5, transcription factor 1	NF-A3,Oct-3,Oct-3/4,Oct-4,Oct3,Oct3/4,Oct4,Otf-3,Otf-4,Otf3,Otf3-rs7,Otf3g,Otf4	Core
Ppara	PPARA	Ppara	peroxisome proliferator activated receptor alpha	4933429D07Rik,Nr1c1,PPAR-alpha,PPARalpha,Ppar	Core
Ppard	PPARD	Ppard	peroxisome proliferator activator receptor delta	NUC-1,NUC1,Nr1c2,PPAR-beta,PPAR-delta,PPAR[b],PPARdelta,Pparb,Pparb/d	Core
Pparg	PPARG	Pparg	peroxisome proliferator activated receptor gamma	Nr1c3,PPAR-gamma,PPAR-gamma2,PPARgamma,PPARgamma2	Core
Ppia	PPIA	Ppia	peptidylprolyl isomerase A	Cphn,CyP-18,CypA,SP18	Core
Prf1	PRF1	Prf1	perforin 1 (pore forming protein)	Pfn,Pfp,Prf-1	Core
Prox1	PROX1	Prox1	prospero homeobox 1	A230003G05Rik,PROX-1	Add-On
Prss2	PRSS2	Prss2	serine protease 2	TRY8,TRYP,Ta,Tesp4,Try2	Core
Prss34		Prss34	serine protease 34	C130091P12,Mcp11,mMcp-11	Core
Prtn3	PRTN3	Prtn3	proteinase 3	PR-3,PR3,mPR3	Core
Psap	PSAP	Psap	prosaposin	SGP-1	Core
Psca	PSCA	Psca	prostate stem cell antigen	2210408B04Rik	Core
Psd3	PSD3	Psd3	pleckstrin and Sec7 domain containing 3	4931420C21Rik,D430018P08,EFA6D	Core
Pten	PTEN	Pten	phosphatase and tensin homolog	2310035O07Rik,A130070J02Rik,B430203M17Rik,MMAC1,PTENbeta,TEP1	Add-On
Ptgdr2	PTGDR2	Ptgdr2	prostaglandin D2 receptor 2	Crth2,Gpr44,Grp45	Core
Ptgds	PTGDS	Ptgds	prostaglandin D2 synthase (brain)	21kDa,L-PGDS,PGD2,PGDS,PGDS2,Ptgs3	Core
Ptger4	PTGER4	Ptger4	prostaglandin E receptor 4 (subtype EP4)	EP4,Ptgerep4	Core
Ptges	PTGES	Ptges	prostaglandin E synthase	2410099E23Rik,D2Ertd369e,Pges,mPGES,mPGES-1	Core
Ptges2	PTGES2	Ptges2	prostaglandin E synthase 2	0610038H10Rik,Gbf1,Mpges2,Pges2	Core
Ptges3	PTGES3	Ptges3	prostaglandin E synthase 3	5730442A20Rik,Ptges,Tebp,cPGES,p23,sid3177	Core
Ptgis	PTGIS	Ptgis	prostaglandin I2 (prostacyclin) synthase	Cyp8,Cyp8a1,Pgis	Core
Ptgs1	PTGS1	Ptgs1	prostaglandin-endoperoxide synthase 1	COX1,Cox-1,Cox-3,PGHS-1,PHS 1,Pghs1	Core
Ptgs2	PTGS2	Ptgs2	prostaglandin-endoperoxide synthase 2	COX2,Cox-2,PES-2,PGHS-2,PHS II,PHS-2,Pghs2,TIS10,gripghs	Core
Ptk2	PTK2	Ptk2	PTK2 protein tyrosine kinase 2	FADK 1,FAK,FRNK,Fadk,p125FAK	Core
Ptk6	PTK6	Ptk6	PTK6 protein tyrosine kinase 6	BRK,Sik,Tksk,tks	Core
Ptprc	PTPRC	Ptprc	protein tyrosine phosphatase receptor type C	B220,CD45R,Cd45,L-CA,Ly-5,Lyt-4,T200,loc	Core
Ptprcap	PTPRCAP	Ptprcap	protein tyrosine phosphatase receptor type C polypeptide-associated protein	CD-45-AP,LPAP,LSM-1	Core
Pttg1	PTTG1	Pttg1	pituitary tumor-transforming gene 1	Pttg,Pttg3	Core
Pxdn	PXDN	Pxdn	peroxidasin	2310075M15Rik,E330004E07,VPO1,mKIAA0230	Add-On
Qrfpr	QRFPR	Qrfpr	pyroglutamylated RFamide peptide receptor	AQ27,Gpr103,SP9155	Core
Rac1	RAC1	Rac1	Rac family small GTPase 1	D5Ertd559e	Core
Rac2	RAC2	Rac2	Rac family small GTPase 2		Core
Rack1	RACK1	Rack1	receptor for activated C kinase 1	GB-like,Gnb2-rs1,Gnb2l1,p205	Core
Rag1	RAG1	Rag1	recombination activating 1	Rag-1	Core
Ramp1	RAMP1	Ramp1	receptor (calcitonin) activity modifying protein 1	9130218E19Rik	Core
Ramp2	RAMP2	Ramp2	receptor (calcitonin) activity modifying protein 2		Core
Ramp3	RAMP3	Ramp3	receptor (calcitonin) activity modifying protein 3		Core
Rara	RARA	Rara	retinoic acid receptor, alpha	Nr1b1,RAR,RARalpha1	Core
Rarb	RARB	Rarb	retinoic acid receptor, beta	A830025K23,Hap,Nr1b2	Core
Rarg	RARG	Rarg	retinoic acid receptor, gamma	Nr1b3,RAR-gamma,RARD,RARgamma2	Core
Rarres1	RARRES1	Rarres1	retinoic acid receptor responder (tazarotene induced) 1	5430417P09Rik	Core
Rarres2	RARRES2	Rarres2	retinoic acid receptor responder (tazarotene induced) 2	0610007L05Rik	Core
Rb1	RB1	Rb1	RB transcriptional corepressor 1	Rb,Rb-1,p110-RB1,pRb,pp105	Core
Rbm47	RBM47	Rbm47	RNA binding motif protein 47	9530077J19Rik	Add-On
Rbpj	RBPJ	Rbpj	recombination signal binding protein for immunoglobulin kappa J region	CBF1,Igkjrb,Igkrsbp,RBP-J,RBP-J kappa,RBP-Jkappa,RBPjk,Rbpsuh	Core
Reg1	REG1A	Reg1	regenerating islet-derived 1	PSP,PTP	Core
Rela	RELA	Rela	v-rel reticuloendotheliosis viral oncogene homolog A (avian)	p65,p65 NF-kappa B,p65 NFkB	Core
Relt	RELT	Relt	RELT tumor necrosis factor receptor	E430021K24Rik,Tnfrsf19l	Core
Rgcc	RGCC	Rgcc	regulator of cell cycle	1190002H23Rik,Rgc-32,Rgc32	Core
Rgs1	RGS1	Rgs1	regulator of G-protein signaling 1	BL34	Core
Rgs2	RGS2	Rgs2	regulator of G-protein signaling 2	GOS8	Core
Rgs5	RGS5	Rgs5	regulator of G-protein signaling 5	1110070A02Rik	Core
Rigi	RIGI	Rigi	RNA sensor RIG-I	6430573D20Rik,C330021E21,Ddx58,RIG-I,RLR-1	Core
Rnf43	RNF43	Rnf43	ring finger protein 43	4732452J19Rik	Core
Ror1	ROR1	Ror1	receptor tyrosine kinase-like orphan receptor 1	2810404D04Rik,Ntrkr1	Core
Rora	RORA	Rora	RAR-related orphan receptor alpha	9530021D13Rik,Nr1f1,ROR1,ROR2,ROR3,nmf267,sg,staggerer,tmgc26	Core
Rspo3	RSPO3	Rspo3	R-spondin 3	2810459H04Rik,Cristin1,Thsd2	Core
Runx3	RUNX3	Runx3	runt related transcription factor 3	AML2,Cbfa3,Pebp2a3,Rx3	Core
Rxra	RXRA	Rxra	retinoid X receptor alpha	9530071D11Rik,Nr2b1,RXRalpha1	Core
Rxrb	RXRB	Rxrb	retinoid X receptor beta	H-2RIIBP,Nr2b2,RCoR-1,Rub	Core
Ryk	RYK	Ryk	receptor-like tyrosine kinase	ERK-3,Vik	Core
Ryr2	RYR2	Ryr2	ryanodine receptor 2, cardiac	9330127I20Rik,RYR-2	Core
S100a10	S100A10	S100a10	S100 calcium binding protein A10 (calpactin)	42C,CAL12,CLP11,Cal1l,p10,p11	Core
S100a2	S100A2	S100a2	S100 calcium binding protein A2	CaN19,EG628324,S100L	Core
S100a4	S100A4	S100a4	S100 calcium binding protein A4	18A2,42a,Capl,FSp1,Mts1,PeL98,metastasin,pk9a	Core
S100a6	S100A6	S100a6	S100 calcium binding protein A6 (calcyclin)	2A9,5B10,CALCYCLIN,Cacy,PRA	Core
S100a8	S100A8	S100a8	S100 calcium binding protein A8 (calgranulin A)	60B8Ag,B8Ag,CFAg,CP-10,Caga,MRP8,p8	Core
S100a9	S100A9	S100a9	S100 calcium binding protein A9 (calgranulin B)	60B8Ag,BEE22,Cagb,GAGB,L1Ag,MRP14,p14	Core
S100b	S100B	S100b	S100 protein, beta polypeptide, neural	Bpb	Core
Saa1/2	SAA1/2	Saa1,Saa2	serum amyloid A 1/2	Saa-1,Saa-2	Core
Sat1	SAT1	Sat1	spermidine/spermine N1-acetyl transferase 1	SSAT,Sat	Core
Scg5	SCG5	Scg5	secretogranin V	7B2,Sgne-1,Sgne1	Core
Scgb3a1	SCGB3A1	Scgb3a1	secretoglobin, family 3A, member 1	HIN-1,LuLeu2,Pnsp2,UGRP2,Utgrp2	Core
Sec23a	SEC23A	Sec23a	SEC23 homolog A, COPII coat complex component	Msec23,Sec23r	Core
Sec61g	SEC61G	Sec61g	SEC61 translocon subunit gamma		Core
Selenop	SELENOP	Selenop	selenoprotein P	D15Ucla1,Se-P,Sepp1,selp	Core
Sell	SELL	Sell	selectin, lymphocyte	CD62L,L-selectin,LAM-1,LECAM-1,LECAM1,Lnhr,Ly-22,Ly-m22,Lyam-1,Lyam1	Core
Selplg	SELPLG	Selplg	selectin, platelet (p-selectin) ligand	CD162,Psgl-1,Psgl1,Selp1,Selpl	Core
Serpina1a	SERPINA1	Serpina1a	serine (or cysteine) peptidase inhibitor, clade A, member 1A	Aat-2,Aat2,Dom1,PI1,Spi1-1,Spi1-3	Core
Serpina3a	SERPINA3	Serpina3a	serine (or cysteine) peptidase inhibitor, clade A, member 3A		Core
Serpinb5	SERPINB5	Serpinb5	serine (or cysteine) peptidase inhibitor, clade B, member 5	1110036M19Rik,Maspin,PI-5,Spi7,ovalbumin	Core
Serpinh1	SERPINH1	Serpinh1	serine (or cysteine) peptidase inhibitor, clade H, member 1	BERF-1,Cbp1,Cbp2,Hsp47,J6,Serpinh2,gp46	Core
Sfn	SFN	Sfn	stratifin	14-3-3,Er,Mme1,Ywhas	Core
Sh3bgrl3	SH3BGRL3	Sh3bgrl3	SH3 domain binding glutamic acid-rich protein-like 3	1110004L05Rik	Core
Sigirr	SIGIRR	Sigirr	single immunoglobulin and toll-interleukin 1 receptor (TIR) domain	TIR8	Core
Sla	SLA	Sla	src-like adaptor	Slap,Slap-1	Add-On
Slc2a1	SLC2A1	Slc2a1	solute carrier family 2 (facilitated glucose transporter), member 1	Glut-1,Glut1,M100200,Rgsc200	Core
Slc40a1	SLC40A1	Slc40a1	solute carrier family 40 (iron-regulated transporter), member 1	Dusg,Fpn1,IREG1,MTP,MTP1,Ol5,Pcm,Slc11a3,Slc39a1	Core
Slpi	SLPI	Slpi	secretory leukocyte peptidase inhibitor	ALP	Core
Smad2	SMAD2	Smad2	SMAD family member 2	7120426M23Rik,Madh2,Madr2,Smad-2,mMad2	Core
Smad3	SMAD3	Smad3	SMAD family member 3	Madh3	Core
Smad4	SMAD4	Smad4	SMAD family member 4	D18Wsu70e,DPC4,Madh4	Core
Smarcb1	SMARCB1	Smarcb1	SWI/SNF related, matrix associated, actin dependent regulator of chromatin, subfamily b, member 1	Baf47,Ini1,SNF5/INI1,Snf5	Core
Smo	SMO	Smo	smoothened, frizzled class receptor	E130215L21Rik,Smoh,bnb,smoothened	Core
Snai1	SNAI1	Snai1	snail family zinc finger 1	Sna,Sna1,Snail,Snail1	Core
Snai2	SNAI2	Snai2	snail family zinc finger 2	Slug,Slugh,Snail2	Core
Sod1	SOD1	Sod1	superoxide dismutase 1, soluble	B430204E11Rik,Cu/Zn-SOD,CuZnSOD,Ipo-1,Ipo1,SODC,Sod-1	Core
Sod2	SOD2	Sod2	superoxide dismutase 2, mitochondrial	MnSOD,Sod-2	Core
Sorbs1	SORBS1	Sorbs1	sorbin and SH3 domain containing 1	2310065E01Rik,9530001P15Rik,CAP,SH3P12,Sh3d5,mKIAA1296	Core
Sostdc1	SOSTDC1	Sostdc1	sclerostin domain containing 1	0610006G05Rik,Sostl,USAG-1,Wise,ectodin	Core
Sox2	SOX2	Sox2	SRY (sex determining region Y)-box 2	Sox-2,lcc,ysb	Core
Sox4	SOX4	Sox4	SRY (sex determining region Y)-box 4	Sox-4	Core
Sox9	SOX9	Sox9	SRY (sex determining region Y)-box 9	2010306G03Rik,mKIAA4243,mSox9	Core
Sparcl1	SPARCL1	Sparcl1	SPARC-like 1	Ecm2,Sc1,hevin,mast9	Core
Spink1	SPINK1	Spink1	serine peptidase inhibitor, Kazal type 1	Spink3,p12	Core
Spock2	SPOCK2	Spock2	sparc/osteonectin, cwcv and kazal-like domains proteoglycan 2	Gcap26,mKIAA0275	Core
Spp1	SPP1	Spp1	secreted phosphoprotein 1	2AR,Apl-1,BNSP,BSPI,Bsp,ETA-1,Eta,OP,Opn,Opnl,Ric,Spp-1	Core
Spry2	SPRY2	Spry2	sprouty RTK signaling antagonist 2	sprouty2	Core
Spry4	SPRY4	Spry4	sprouty RTK signaling antagonist 4	A030006O18Rik,sprouty4	Core
Sqle	SQLE	Sqle	squalene epoxidase		Add-On
Sqstm1	SQSTM1	Sqstm1	sequestosome 1	A170,OSF-6,Osi,STAP,STONE14,p62	Core
Src	SRC	Src	Rous sarcoma oncogene	pp60c-src	Core
Srebf1	SREBF1	Srebf1	sterol regulatory element binding transcription factor 1	ADD1,SREBP1,bHLHd1	Core
Srgn	SRGN	Srgn	serglycin	Prg,Prg1,Sgc	Core
Srsf2	SRSF2	Srsf2	serine and arginine-rich splicing factor 2	D11Wsu175e,MRF-1,Pr264,SC35,Sfrs10,Sfrs2	Add-On
Sst	SST	Sst	somatostatin	SOM,SRIF,SS,Smst	Core
St6gal1	ST6GAL1	St6gal1	beta galactoside alpha 2,6 sialyltransferase 1	Siat1,St6Gal-I,St6gal,St6galI	Core
Stat1	STAT1	Stat1	signal transducer and activator of transcription 1	2010005J02Rik	Core
Stat3	STAT3	Stat3	signal transducer and activator of transcription 3	1110034C02Rik,Aprf	Core
Stat4	STAT4	Stat4	signal transducer and activator of transcription 4		Core
Stat5a	STAT5A	Stat5a	signal transducer and activator of transcription 5A	STAT5	Core
Stat5b	STAT5B	Stat5b	signal transducer and activator of transcription 5B		Core
Stat6	STAT6	Stat6	signal transducer and activator of transcription 6		Core
Stmn1	STMN1	Stmn1	stathmin 1	19k,Lag,Lap18,Op18,P18,P19,Pig,Pp17,Pp18,Pp19,Pr22,Smn	Core
Syk	SYK	Syk	spleen tyrosine kinase	Sykb	Core
Tacstd2	TACSTD2	Tacstd2	tumor-associated calcium signal transducer 2	EGP-1,GA733-1,Ly97,TROP2	Core
Tagln	TAGLN	Tagln	transgelin	Sm22,Sm22a,Ws310	Core
Tap1	TAP1	Tap1	transporter 1, ATP-binding cassette, sub-family B (MDR/TAP)	ABC17,APT1,Abcb2,Ham-1,Ham1,MTP1,PSF1,RING4,TAP,Tap-1,Y3	Core
Tap2	TAP2	Tap2	transporter 2, ATP-binding cassette, sub-family B (MDR/TAP)	ABC18,APT2,Abcb3,Ham-2,Ham2,MTP2,PSF2,RING11,Tap-2,Y1,jas	Core
Tbx21	TBX21	Tbx21	T-box 21	TBT1,Tbet,Tblym	Core
Tcap	TCAP	Tcap	titin-cap		Core
Tcf7	TCF7	Tcf7	transcription factor 7, T cell specific	TCF-1,Tcf1	Core
Tcl1	TCL1A	Tcl1	T cell lymphoma breakpoint 1	Tcl1a	Core
Tek	TEK	Tek	TEK receptor tyrosine kinase	Cd202b,Hyk,STK1,Tie-2,Tie2	Core
Tert	TERT	Tert	telomerase reverse transcriptase	EST2,TCS1,TP2,TR,TRT	Core
Tfeb	TFEB	Tfeb	transcription factor EB	Tcfeb,bHLHe35	Core
Tgfb1	TGFB1	Tgfb1	transforming growth factor, beta 1	TGF-beta1,TGFbeta1,Tgfb,Tgfb-1	Core
Tgfb2	TGFB2	Tgfb2	transforming growth factor, beta 2	Tgf-beta2,Tgfb-2	Core
Tgfb3	TGFB3	Tgfb3	transforming growth factor, beta 3	TGF-beta-3,Tgfb-3	Core
Tgfbi	TGFBI	Tgfbi	transforming growth factor, beta induced	68kDa,Beta-ig,big-h3	Add-On
Tgfbr1	TGFBR1	Tgfbr1	transforming growth factor, beta receptor I	ALK5,Alk-5,ESK2,TGFR-1,TbetaR-I,TbetaRI	Core
Tgfbr2	TGFBR2	Tgfbr2	transforming growth factor, beta receptor II	1110020H15Rik,DNIIR,RIIDN,TBR-II,TbetaR-II,TbetaRII	Core
Thbs1	THBS1	Thbs1	thrombospondin 1	TSP-1,TSP1,Thbs-1,tbsp1	Core
Thbs2	THBS2	Thbs2	thrombospondin 2	TSP2,Thbs-2	Core
Thsd4	THSD4	Thsd4	thrombospondin, type I, domain containing 4	ADAMTSL-6,ADAMTSL6,Adamtsl4,B230114P05Rik	Core
Tie1	TIE1	Tie1	tyrosine kinase with immunoglobulin-like and EGF-like domains 1	D430008P04Rik,TIE,tie-1	Core
Tigit	TIGIT	Tigit	T cell immunoreceptor with Ig and ITIM domains	Vstm3	Core
Timp1	TIMP1	Timp1	tissue inhibitor of metalloproteinase 1	Clgi,EPA,TIMP-1,TPA-S1,Timp	Core
Tlr1	TLR1	Tlr1	toll-like receptor 1		Core
Tlr2	TLR2	Tlr2	toll-like receptor 2	Ly105	Core
Tlr3	TLR3	Tlr3	toll-like receptor 3		Core
Tlr4	TLR4	Tlr4	toll-like receptor 4	Lps,Ly87,Ran/M1,Rasl2-8	Core
Tlr5	TLR5	Tlr5	toll-like receptor 5		Core
Tlr7	TLR7	Tlr7	toll-like receptor 7		Core
Tlr8	TLR8	Tlr8	toll-like receptor 8		Core
Tm4sf1	TM4SF1	Tm4sf1	transmembrane 4 superfamily member 1	L6,M3s1	Core
Tnf	TNF	Tnf	tumor necrosis factor	DIF,TNF-a,TNF-alpha,TNFSF2,TNFalpha,Tnfa,Tnfsf1a,Tnlg1f	Core
Tnfaip6	TNFAIP6	Tnfaip6	tumor necrosis factor alpha induced protein 6	TSG-6,Tnfip6,Tsg6	Core
Tnfrsf10b	TNFRSF10B	Tnfrsf10b	tumor necrosis factor receptor superfamily, member 10b	DR5,KILLER,Ly98,MK,TRAILR2,TRICK2A,TRICK2B,TRICKB	Core
Tnfrsf11a	TNFRSF11A	Tnfrsf11a	tumor necrosis factor receptor superfamily, member 11a, NFKB activator	Ly109,ODFR,OFE,Rank,TRANCE-R,mRANK	Core
Tnfrsf11b	TNFRSF11B	Tnfrsf11b	tumor necrosis factor receptor superfamily, member 11b (osteoprotegerin)	OCIF,Opg,TR1	Core
Tnfrsf12a	TNFRSF12A	Tnfrsf12a	tumor necrosis factor receptor superfamily, member 12a	Fn14,HPIP,TWEAK-R,TweakR	Core
Tnfrsf13b	TNFRSF13B	Tnfrsf13b	tumor necrosis factor receptor superfamily, member 13b	1200009E08Rik,Taci	Core
Tnfrsf14	TNFRSF14	Tnfrsf14	tumor necrosis factor receptor superfamily, member 14 (herpesvirus entry mediator)	Atar,HveA,Hvem,TR2,Tnfrs14	Core
Tnfrsf17	TNFRSF17	Tnfrsf17	tumor necrosis factor receptor superfamily, member 17	BCM,BCMA,Tnfrsf13,Tnfrsf13a	Core
Tnfrsf18	TNFRSF18	Tnfrsf18	tumor necrosis factor receptor superfamily, member 18	AITR,Gitr	Core
Tnfrsf19	TNFRSF19	Tnfrsf19	tumor necrosis factor receptor superfamily, member 19	TAJ,TAJ-ALPHA,TRADE,Troy	Core
Tnfrsf1a	TNFRSF1A	Tnfrsf1a	tumor necrosis factor receptor superfamily, member 1a	CD120a,FPF,TNF-R,TNF-R-I,TNF-R1,TNF-R55,TNF-alphaR1,TNFAR,TNFR60,TNFRI,TNFRp55,TNFalpha-R1,Tnfr-2,Tnfr1,p55,p55-R	Core
Tnfrsf1b	TNFRSF1B	Tnfrsf1b	tumor necrosis factor receptor superfamily, member 1b	CD120b,TNF-R-II,TNF-R2,TNF-R75,TNF-alphaR2,TNFBR,TNFR80,TNFRII,TNFalpha-R2,Tnfr-1,Tnfr2,p75	Core
Tnfrsf21	TNFRSF21	Tnfrsf21	tumor necrosis factor receptor superfamily, member 21	DR6,TR7	Core
Tnfrsf22	TNFRSF10D	Tnfrsf22	tumor necrosis factor receptor superfamily, member 22	2810028K06Rik,C130035G06Rik,SOBa,Tnfrh2,Tnfrsf1al2,mDcTrailr2	Core
Tnfrsf4	TNFRSF4	Tnfrsf4	tumor necrosis factor receptor superfamily, member 4	ACT35,CD134,Ly-70,Ox40,TXGP1L,Txgp1	Core
Tnfrsf9	TNFRSF9	Tnfrsf9	tumor necrosis factor receptor superfamily, member 9	4-1BB,A930040I11Rik,CDw137,Cd137,ILA,Ly63	Core
Tnfsf10	TNFSF10	Tnfsf10	tumor necrosis factor (ligand) superfamily, member 10	A330042I21Rik,APO-2L,Ly81,TL2,Tnlg6a,Trail	Core
Tnfsf12	TNFSF12	Tnfsf12	tumor necrosis factor (ligand) superfamily, member 12	Apo3l,Dr3l,Dr3lg,Tweak	Core
Tnfsf13b	TNFSF13B	Tnfsf13b	tumor necrosis factor (ligand) superfamily, member 13b	BAFF,BLyS,D8Ertd387e,TALL-1,TALL1,THANK,TNFSF20,Tnlg7a,zTNF4	Core
Tnfsf14	TNFSF14	Tnfsf14	tumor necrosis factor (ligand) superfamily, member 14	HVEM-L,HVEML,LIGHT,LTg,Ly113,Tnlg1d	Core
Tnfsf15	TNFSF15	Tnfsf15	tumor necrosis factor (ligand) superfamily, member 15	Tl1,Tl1a,Tnlg1b,Vegi	Core
Tnfsf4	TNFSF4	Tnfsf4	tumor necrosis factor (ligand) superfamily, member 4	Ath-1,Ath1,CD134L,OX-40L,Ox40l,TXGP1,Tnlg2b,Txgp1l,gp34	Core
Tnfsf8	TNFSF8	Tnfsf8	tumor necrosis factor (ligand) superfamily, member 8	CD153,CD30LG,Cd30l,Tnlg3a	Core
Tnfsf9	TNFSF9	Tnfsf9	tumor necrosis factor (ligand) superfamily, member 9	4-1BB-L,4-1BBL,Cd137l,Ly63l	Core
Tnnc1	TNNC1	Tnnc1	troponin C, cardiac/slow skeletal	TnC,cTnC,cTnI,tncc	Core
Tnxa	TNXA	Tnxa	tenascin XA (pseudogene)		Core
Tnxb	TNXB	Tnxb	tenascin XB	Tn-mhc,Tnx	Core
Top2a	TOP2A	Top2a	topoisomerase (DNA) II alpha	Top-2	Core
Tox	TOX	Tox	thymocyte selection-associated high mobility group box	1700007F02Rik	Core
Tpi1	TPI1	Tpi1	triosephosphate isomerase 1	TIM,Tpi,Tpi-1	Add-On
Tpm1	TPM1	Tpm1	tropomyosin 1, alpha	TM2,TPM1kappa,Tm3,Tmpa,Tpm-1,alpha-TM	Core
Tpm2	TPM2	Tpm2	tropomyosin 2, beta	Tpm-2,Trop-2	Core
Tpsab1	TPSAB1	Tpsab1	tryptase alpha/beta 1	MMCP-7,Mcp-7,Mcp7,Mcpt7	Core
Tpsb2	TPSB2	Tpsb2	tryptase beta 2	MMCP-6,Mcp-6,Mcp6,Mcpt6	Core
Tpt1	TPT1	Tpt1	tumor protein, translationally-controlled 1	TCTP,Trt,p21,p23	Core
Trmt5	TRMT5	Trmt5	TRM5 tRNA methyltransferase 5	2610027O18Rik,mKIAA1393	Core
Trp53	TP53	Trp53	transformation related protein 53	Tp53,bbl,bfy,bhy,p44,p53	Core
Tsc22d1	TSC22D1	Tsc22d1	TSC22 domain family, member 1	Egr5,Gm19597,TSC-22,Tgfb1i4,Tsc,Tsc22	Core
Tshz2	TSHZ2	Tshz2	teashirt zinc finger family member 2	2900073F20Rik,B830045G17,Mtsh2,Sdccag33l,Tsh2,Zfp218,mKIAA4248,teashirt2	Core
Ttn	TTN	Ttn	titin	1100001C23Rik,2310036G12Rik,2310057K23Rik,2310074I15Rik,D330041I19Rik,D830007G01Rik,L56,mdm,shru	Core
Ttr	TTR	Ttr	transthyretin	prealbumin	Core
Tubb4b	TUBB4B	Tubb4b	tubulin, beta 4B class IVB	4930542G03Rik,Tubb2c,Tubb2c1	Core
Tubb5	TUBB	Tubb5	tubulin, beta 5 class I	B130022C14Rik,M(beta)5	Core
Twist1	TWIST1	Twist1	twist basic helix-loop-helix transcription factor 1	M-Twist,Pde,Ska10,Ska<m10Jus>,Twist,bHLHa38,pdt	Core
Twist2	TWIST2	Twist2	twist basic helix-loop-helix transcription factor 2	Dermo1,bHLHa39	Core
Txk	TXK	Txk	TXK tyrosine kinase	A130089B16Rik,Btkl,PTK-RL-18,PTK4,Rlk	Core
Tyk2	TYK2	Tyk2	tyrosine kinase 2	JTK1	Core
Tyms	TYMS	Tyms	thymidylate synthase	Ts	Core
Tyrobp	TYROBP	Tyrobp	TYRO protein tyrosine kinase binding protein	DAP12,KARAP,Ly83	Core
Uba52	UBA52	Uba52	ubiquitin A-52 residue ribosomal protein fusion product 1	Cep52,D8Ertd21e,Gm1863,Rps27a,Ubb,Ubc	Core
Ube2c	UBE2C	Ube2c	ubiquitin-conjugating enzyme E2C	1110015A16Rik,D2Ertd695e	Core
Upk3a	UPK3A	Upk3a	uroplakin 3A	1110017C07Rik,UP3a,UPIII,Upk3	Core
Vcam1	VCAM1	Vcam1	vascular cell adhesion molecule 1	CD106,Vcam-1	Core
Vcan	VCAN	Vcan	versican	5430420N07Rik,9430051N09,Cspg2,DPEAAE,NG2,PG-M,PG-M(V0),PG-M(V1),hdf	Core
Vegfa	VEGFA	Vegfa	vascular endothelial growth factor A	L-VEGF,Vegf,Vpf	Core
Vegfb	VEGFB	Vegfb	vascular endothelial growth factor B	VEGF-B,Vrf	Core
Vegfc	VEGFC	Vegfc	vascular endothelial growth factor C	VEGF-C	Core
Vegfd	VEGFD	Vegfd	vascular endothelial growth factor D	Figf,VEGF-D	Core
Vhl	VHL	Vhl	von Hippel-Lindau tumor suppressor	Vhlh,pVHL	Core
Vim	VIM	Vim	vimentin		Core
Vpreb3	VPREB3	Vpreb3	V-set pre-B cell surrogate light chain 3	8HS-20,Vpreb-3	Core
Vsir	VSIR	Vsir	V-set immunoregulatory receptor	4632428N05Rik,Dies1,PD-1H,VISTA	Core
Vtn	VTN	Vtn	vitronectin	Vn	Core
Vwa1	VWA1	Vwa1	von Willebrand factor A domain containing 1	4932416A11Rik,WARP	Core
Vwf	VWF	Vwf	Von Willebrand factor	6820430P06Rik,B130011O06Rik,C630030D09,F8VWF,VWD	Core
Wif1	WIF1	Wif1	Wnt inhibitory factor 1	WIF-1	Core
Wnt10b	WNT10B	Wnt10b	wingless-type MMTV integration site family, member 10B	Wnt12	Core
Wnt11	WNT11	Wnt11	wingless-type MMTV integration site family, member 11		Core
Wnt3	WNT3	Wnt3	wingless-type MMTV integration site family, member 3	Int-4,Wnt-3	Core
Wnt5a	WNT5A	Wnt5a	wingless-type MMTV integration site family, member 5A	8030457G12Rik,Wnt-5a	Core
Wnt5b	WNT5B	Wnt5b	wingless-type MMTV integration site family, member 5B	Wnt-5b	Core
Wnt7a	WNT7A	Wnt7a	wingless-type MMTV integration site family, member 7A	Wnt-7a,px,tw	Core
Wnt7b	WNT7B	Wnt7b	wingless-type MMTV integration site family, member 7B	Wnt-7b	Core
Wnt9a	WNT9A	Wnt9a	wingless-type MMTV integration site family, member 9A	Wnt14,wnt-14	Core
Xbp1	XBP1	Xbp1	X-box binding protein 1	D11Ertd39e,TREB-5,TREB5,XBP-1	Core
Xcl1	XCL1	Xcl1	chemokine (C motif) ligand 1	ATAC,LTN,Lptn,SCM-1,SCM-1a,Scyc1	Core
Xkr4	XKR4	Xkr4	X-linked Kx blood group related 4	Gm210,XRG4,mKIAA1889	Core
Ybx3	YBX3	Ybx3	Y box protein 3	Csda,Dpba,MSY3,MSY4,Yb2,dbpA,oxyR	Core
Yes1	YES1	Yes1	YES proto-oncogene 1, Src family tyrosine kinase	Yes,p61-Yes	Core
Zbtb16	ZBTB16	Zbtb16	zinc finger and BTB domain containing 16	PLZF,Zfp145,lu	Add-On
Zfp36	ZFP36	Zfp36	zinc finger protein 36	Gos24,Nup475,TIS11D,TISII,Tis11,Ttp,Zfp-36	Core
Negative Controls
Negative01					Core
Negative02					Core
Negative03					Core
Negative04					Core
Negative05					Core
Negative06					Core
Negative07					Core
Negative08					Core
Negative09					Core
Negative10					Core
© 2023 NanoString Technologies, all rights reserved		FOR RESEARCH USE ONLY. NOT FOR USE IN DIAGNOSTIC PROCEDURES.			LBL-11176-01
