# Supplementary material for: Site-specific ERα phosphorylation determines sex-dependent metabolic, reproductive, and body-compositional phenotypes in mice
Source: iScience. 2025 Nov 19;28(12):114112. doi: 10.1016/j.isci.2025.114112 (PMC12719750; doi:10.1016/j.isci.2025.114112)
Supplement: Table S4. Full names of the abbreviated pathways in Figure 5 [file mmc5.xlsx]

## Sheet: Sheet1
Abbreviation	Full pathway name
Col. trimer	Collagen trimer
Col.-ECM	Collagen-containing extracellular matrix
Col. trimer complex	Complex of collagen trimers
Col. fibril assembly	Assembly of collagen fibrils and other multimeric structures
Col. biosynth. & mod. enz.	Collagen biosynthesis and modifying enzymes
Col. formation	Collagen formation
Fib. Col. trimer	Fibrillar collagen trimer
ECM	Extracellular matrix
↑ Response ext. stim.	Positive regulation of response to external stimulus
↑ Cell migration	Positive regulation of cell migration
Focal adh.	Focal adhesion
Reg. cell migration	Regulation of cell migration
Vasc. dev.	Vasculature development
B.V. dev.	Blood vessel development
ECM struct. const.	Extracellular matrix structural constituent
Prot.-complex binding	Protein-containing complex binding
PDGF binding	Platelet-derived growth factor binding
Neut. degr.	Neutrophil degranulation
Innate Imm. sys.	Innate Immune System
Imm. sys.	Immune System
Resp. to cytokine	Response to cytokine
Reg. imm. effector proc.	Regulation of immune effector process
Reg. leuk. imm.	Regulation of leukocyte mediated immunity
Reg. cytokine prod.	Regulation of cytokine production
Cytokine sig. (Imm. sys.)	Cytokine Signaling in Immune system
MHC binding	MHC protein binding
ECM org.	Extracellular matrix organization
Angiogenesis	Angiogenesis
B.V. morphogenesis	Blood vessel morphogenesis
ECM proteoglycans	ECM proteoglycans
Integrin binding	Integrin binding
IL-3 sig.	IL-3 signaling pathway
IL-6 sig.	IL-6 signaling pathway
IL-5 sig.	IL-5 signaling pathway
GF binding	Growth factor binding
RTK signaling	Signaling by Receptor Tyrosine Kinases
